# Supplementary material for: Genetic Structure and Linkage Disequilibrium in a Diverse, Representative Collection of the C4 Model Plant, Sorghum bicolor
Source: G3 (Bethesda). 2013 May 1;3(5):783–93. doi: 10.1534/g3.112.004861 (PMC3656726; doi:10.1534/g3.112.004861)
Supplement: Supporting Information [file supp_3.5.783_TableS1.xls.zip › TableS1.xls]

## Sheet: Sheet1
Table S1. Genotype data for 242 accession mini core collection and BTx623 reference genotype following genotyping-by-sequencing with FseI-digested DNA and imputation of missing data with fastPHASE. SNPs were detected using the CLC Genomics Workbench SNP detection tool following mapping of sequences from each line to the BTx623 reference genome.
				IS473	IS602	IS603	IS608	IS995	IS1004	IS1041	IS1212	IS1219	IS1233	IS2379	IS2382	IS2389	IS2397	IS2413	IS2426	IS2864	IS2872	IS2902	IS3121	IS3158	IS3971	IS4060	IS4092	IS4360	IS4372	IS4515	IS4581	IS4613	IS4631	IS4698	IS4951	IS5094	IS5295	IS5301	IS5386	IS5667	IS5919	IS6351	IS6354	IS6421	IS7131	IS7250	IS7305	IS7310	IS7679
Marker	Chromosome	Ref_pos	Ref_base	L01	L02	L03	L04	L05	L06	L07	L08	L09	L10	L11	L12	L13	L14	L15	L16	L17	L18	L19	L20	L21	L22	L23	L24	L25	L26	L27	L28	L29	L30	L31	L32	L33	L34	L35	L36	L37	L38	L39	L40	L41	L42	L43	L44	L45	L46
chr1_174209	chromosome_1	174209	G	G	G	G	G	G	G	G/A	G	G	G	G	G	G	G	G	G	G	G	G	G	G	G/A	G/A	G	G/A	G	G	G	G/A	G/A	G	A	G	G	G	G/A	G/A	G/A	G/A	G/A	G/A	G/A	G	A	G	G
chr1_174221	chromosome_1	174221	A	A	A	A	A	A	A	A/G	A	A	A	A	A	A	A	A	A	A	A	A	A	A	A/G	A/G	A	A/G	A	A	A	A/G	A/G	A	G	A	A	A	A/G	A/G	A/G	A/G	A/G	A/G	A/G	A	G	A	A
chr1_246655	chromosome_1	246655	A	A	G	G	A	A/G	A	A	A	A	A/G	A	A	A	A	A	A	A	G	A	A	A	A	A	A	A	A	A	A	A	A	A	A	A	A	A	A	A	A	A	A	A	A	A	A	A	A
chr1_246688	chromosome_1	246688	T	C	C	C	T	T/C	T	C	C	T/C	C	C	T	C	T	T/C	T	T	C	C	C	T	C	C	C	T	T	C	C	C	C	C	C	C	C	C	C	C	C	C	C	C	T	C	C	C	C
chr1_311393	chromosome_1	311393	C	C	T	T	C	C/T	C	C/T	C	C/T	C/T	C	C	C	C	C	C	C	C/T	C	C	C	C/T	C/T	C	C	C	C/T	C/T	C/T	C/T	C/T	C	C/T	C	C	C/T	C/T	C/T	C/T	C/T	C/T	C	C	C	C	C
chr1_311395	chromosome_1	311395	G	G	T	T	G	G/T	G	G/T	G	G/T	G/T	G	G	G	G	G	G	G	G/T	G	G	G	G/T	G/T	G	G	G	G/T	G/T	G/T	G/T	G/T	G	G/T	G	G	G/T	G/T	G/T	G/T	G/T	G/T	G	G	G	G	G
chr1_311396	chromosome_1	311396	G	G	A	A	G	G/A	G	G/A	G	G/A	G/A	G	G	G	G	G	G	G	G/A	G	G	G	G/A	G/A	G	G	G	G/A	G/A	G/A	G/A	G/A	G	G/A	G	G	G/A	G/A	G/A	G/A	G/A	G/A	G	G	G	G	G
chr1_313581	chromosome_1	313581	T	A	T	T	T	T	A	A	A	A	T/A	T	T	A	T	T/A	T	T	A	A	A	T	A	A	T	A	A	A	A	A	A	A	A	A	A	A	A	A	A	A	A	A	T	T	T	T	T
chr1_335934	chromosome_1	335934	C	C	C	C	C	C	G	C	G	G	C	C	C	C	C	C	C	C	G	C	C	C	C	C	C	G	G	C	C	C	C	C	C	C	C	C	C	C	C	C	C	C	C	C	C	C	C
chr1_336062	chromosome_1	336062	G	G	G	G	G	G	G/A	G	G/A	A	G	G	G	G	G	G	G	G	G	G	G	G	G	G	G	A	A	G	G	G	G	G	G	G	G	G	G	G	G	G	G	G	G	G	G	G	G
chr1_360567	chromosome_1	360567	G	G	G	G	G	G	G	G	C	C	G	C	G	G	G	G	G	C	C	G	G	G	G	G	C	G	G	G	G	G	G	G	G	G	G	G	G	G	G	G	G	G	C	G	C	G	G
chr1_360568	chromosome_1	360568	T	T	T	T	T	T	T	T	A	A	T	A	T	T	T	T	T	A	A	T	T	T	T	T	A	T	T	T	T	T	T	T	T	T	T	T	T	T	T	T	T	T	A	T	A	T	T
chr1_382819	chromosome_1	382819	T	C	T	T	T	T	T	T	T	T	T	T	T	C	T	T	T	T	T	T	T	T	T	T	T	T	T	T	T	T	T	T	C	T	C	C	T	T	T	T	T	T	T	T	T	T	T
chr1_382855	chromosome_1	382855	C	C	C	C	C	C	C	C	C	C	C/T	C	C	C	C	C/T	C	C	C	T	C	C	C	C	C	C	C	C	C	C	C	C	C	C	C	C	C	C	C	C	C	C	C	C	C	T	C
chr1_382897	chromosome_1	382897	G	C	G	G	G	G	G	G	G	G	G	G	G	C	G	G	G	G	G	G	G	G	G	G	G	G	G	G	G	G	G	G	C	G	C	G/C	G	G	G	G	G	G	G	G	G	G	G
chr1_382909	chromosome_1	382909	C	G	G	G	C	C/G	G	C	G	G	G	G	C	G	C	C/G	C	G	G	G	C/G	C	C	C	G	G	G	C	C	C	C	C	G	C	G	C/G	C	C	C	C	C	C	G	C	G	G	C
chr1_462126	chromosome_1	462126	C	C	C	C	C	C	G	G	C	C	C	G	C	C	C	C	C	G	C	C	C/G	C	G	G	G	G	G	G	G	G	G	G	C	G	C	G	G	G	G	G	G	G	G	C	G	C	C
chr1_462209	chromosome_1	462209	G	G	G	G	G	G	G/C	G	G	G	G/C	C	G	C	G	G	G	C	G	C	G	G	G	G	C	C	C	G	G	G	G	G	C	G	C	G	G	G	G	G	G	G	C	C	C	C	C
chr1_462224	chromosome_1	462224	G	G	G	G	G	G	G	G	G	G	G	G	G	C	G	G	G	G	G	G	G	G	G	G	G	G	G	G	G	G	G	G	C	G	C	G	G	G	G	G	G	G	G	G	G	G	G
chr1_490488	chromosome_1	490488	G	G	G	G	G	G	A	G	G	G	G	A	G	G	G/A	A	G	A	G	G	A	G	G	G	A	A	A	G	G	G	G	G	G	G	G	G	G	G	G	G	G	G	A	G	A	G	G
chr1_490489	chromosome_1	490489	G	G	G	G	G	G	T	G	G	G	G	T	G	G	G/T	T	G	T	G	G	T	G	G	G	T	T	T	G	G	G	G	G	G	G	G	G	G	G	G	G	G	G	T	G	T	G	G
chr1_490581	chromosome_1	490581	A	A	A	A	A	A	A	A	A	A	A	A	A	G	A	A	A	A	A	A	G	A	A	A	A	A	A	A	A	A	A	A	G	A	G	A	A	A	A	A	A	A	A	A	A	A	A
chr1_491048	chromosome_1	491048	C	C	C	C	C	C	C	C	C	C	C	C	C	C	C	C	C	C	C	C	C	C	C	C	C	C	C	C	C	C	C	C	C	C	C	C	C	C	C	C	C	C	C	C	C	C	C
chr1_491061	chromosome_1	491061	A	A	A	A	A	A	C	A	A	A	A	C	A	A	A	A	A	C	A	A	C	A	A	A	C	C	C	A	A	A	A	A	A	A	A	A	A	A	A	A	A	A	C	A	C	A	A
chr1_491062	chromosome_1	491062	T	T	T	T	T	T	G	T	T	T	T	G	T	T	T	T	T	G	T	T	G	T	T	T	G	G	G	T	T	T	T	T	T	T	T	T	T	T	T	T	T	T	G	T	G	T	T
chr1_491065	chromosome_1	491065	A	A	A	A	A	A	C	A	A	A	A	C	A	A	A	A	A	C	A	A	C	A	A	A	C	C	C	A	A	A	A	A	A	A	A	A	A	A	A	A	A	A	C	A	C	A	A
chr1_491066	chromosome_1	491066	T	T	T	T	T	T	G	T	T	T	T	G	T	T	T	T	T	G	T	T	G	T	T	T	G	G	G	T	T	T	T	T	T	T	T	T	T	T	T	T	T	T	G	T	G	T	T
chr1_522338	chromosome_1	522338	C	C	C	C	C	C	C	C	C	C	C	C	C	G	C	C	C	C	C	C	C	C	C	C	C	C	C	C	C	C	C	C	G	C	G	C	C	C	C	C	C	C	C	C	C	C	C
chr1_710554	chromosome_1	710554	G	G	G	G	G	G	G	G	G	G	G	G	G	G	G	G	G	G	G	C	G	G	G	G	G	G	G	G	G	G	G	G	G	G	G	G	G	G	G	G	G	G	G	G	G	C	C
chr1_789374	chromosome_1	789374	A	A	A	A	A	A	A	A	A	A	A	A	A	C	A	A	A	A	A	A	A	A	A	A	A	A	A	A	A	A	A	A	C	A	C	A	A	A	A	A	A	A	A	A	A	A	A
chr1_789378	chromosome_1	789378	A	A	G	A/G	A	A/G	G	G	G	G	A/G	A	A	C	A	A	A	A	G	A	A	A	G	G	A	G	A	G	G	G	G	G	C	G	A	G	G	G	G	G	G	G	A	A	A	A	A
chr1_789379	chromosome_1	789379	T	T	T	T	T	T	T	T	T	T	T	T	T	G	T	T	T	T	T	T	T	T	T	T	T	T	T	T	T	T	T	T	G	T	G	T	T	T	T	T	T	T	T	T	T	T	T
chr1_789384	chromosome_1	789384	A	A	A	A	A	A	A	A	A	A	A	A	A	T	A	A	A	A	A	A	A	A	A	A	A	A	A	A	A	A	A	A	T	A	T	A	A	A	A	A	A	A	A	A	A	A	A
chr1_789391	chromosome_1	789391	A	A	A	A	A	A	A	A	A	A	A	A	A	G	A	A	A	A	A	A	A	A	A	A	A	A	A	A	A	A	A	A	G	A	G	A	A	A	A	A	A	A	A	A	A	A	A
chr1_792415	chromosome_1	792415	G	G	G	G	G	G	G	G	G	G	G	G	G	C	G	G	G	G	G	G	G	G	G	G	G	G	G	G	G	G	G	G	C	G	C	G	G	G	G	G	G	G	G	G	G	G	G
chr1_792417	chromosome_1	792417	G	G	G	G	G	G	G	G	G	G	G	G	G	G	G	G	G	G	G	G	G	G	G	G	G	C	C	G	G	G	G	G	G	G	G	G	G	G	G	G	G	G	C	G	G	G	G
chr1_792420	chromosome_1	792420	A	A	A	A	A	A	A	A	A	A	A	A	A	C	A	A	A	A	A	A	A	A	A	A	A	A	A	A	A	A	A	A	C	A	C	A	A	A	A	A	A	A	A	A	A	A	A
chr1_794418	chromosome_1	794418	C	C	T	T	C	C/T	C/T	T	T	T	T	T	C	C	C	C	C	T	T	T	T	C	T	T	T	C	C	T	T	T	T	T	C	T	C	T	T	T	T	T	T	T	C	T	T	T	T
chr1_794539	chromosome_1	794539	T	T	G	G	T	T/G	G	G	G	G	G	G	T	G	T	T	T	G	G	G	G	T	G	G	G	T	T	G	G	G	G	G	G	G	G	G	G	G	G	G	G	G	T	G	G	G	G
chr1_794679	chromosome_1	794679	A	A	A	A	A	A	A	A	A	A	A	A	A	G	A	A	A	A	A	A	A	A	A	A	A	A	A	A	A	A	A	A	G	A	G	A	A	A	A	A	A	A	A	A	A	A	A
chr1_794680	chromosome_1	794680	A	A	A	A	A	A	A	A	A	A	A	A	A	G	A	A	A	A	A	A	A	A	A	A	A	A	A	A	A	A	A	A	G	A	G	A	A	A	A	A	A	A	A	A	A	A	A
chr1_794704	chromosome_1	794704	T	T	T	T	T/C	T	T	T	T	T	T	T	T	C	T	T	T	T	T	T	T	T	T	T	T	T	T	T	T	T	T	T	C	T	C	T	T	T	T	T	T	T	T	T	T	T	T
chr1_794727	chromosome_1	794727	G	G	G	G	G/A	G	G	G	G	G	G	G	G	A	G	G	G	G	G	G	G	G	G	G	G	G	G	G	G	G	G	G	A	G	A	G	G	G	G	G	G	G	G	G	G	G	G
chr1_795731	chromosome_1	795731	T	T	T	T	T	T	T	T	T	T	T	T	T	T	T	T	T	T	T	T	T	T	T	T	T	T	T	T	T	T	T	T	T	T	T	T	T	T	T	T	T	T	T	T	T	T	T
chr1_795732	chromosome_1	795732	G	G	G	G	G	G	G	G	G	G	G	G	G	G	G	G	G	G	G	G	G	G	G	G	G	G	G	G	G	G	G	G	G	G	G	G	G	G	G	G	G	G	G	G	G	G	G
chr1_795758	chromosome_1	795758	G	G	C	C	G	G/C	G/C	C	C	C	C	C	G	C	G	G	G	C	G	C	G	G	C	C	C	C	C	C	C	C	C	C	C	C	C	C	C	C	C	C	C	C	C	C	C	C	C
chr1_795801	chromosome_1	795801	A	A	A	A	A	A	A	A	A	A	A	A	A	A	A	A	A	A	A	A	A	A	A	A	A	A	A	A	A	A	A	A	A	A	A	A	A	A	A	A	A	A	A	A	A	A	A
chr1_795808	chromosome_1	795808	C	C	C	C	C	C	C	C	C	C	C	C	C	C	C	C	C	C	C	C	C	C	C	C	C	C	C	C	C	C	C	C	C	C	C	C	C	C	C	C	C	C	C	C	C	C	C
chr1_841487	chromosome_1	841487	T	T	T	T	T	T	T	T	T	T	T	T	T	T	T	T	T	T	T	T	T	T	T	T	T	T	T	T	T	T	T	T	T	T	T	T	T	T	T	T	T	T	T	G	T	T	G
chr1_841491	chromosome_1	841491	A	A	A	A	A	A	T	A	A	A	A	A	A	A	A	A	A	A	A	A	A	A	A	A	A	A	A	A	A	A	A	A	A	A	A	A	A	A	A	A	A	A	T	A	A	A	A
chr1_841492	chromosome_1	841492	A	A	A	A	A	A	A/T	A	A	A	A	A	A	A	A	A	A	A	A	A	A	A	A	A	A	A	A	A	A	A	A	A	A	A	A	A	A	A	A	A	A	A	T	A	A	A	A
chr1_1009811	chromosome_1	1009811	G	G	G	G	G	G	G	G	C	C	G	G	G	G	G	G	G	G	G	G	G	G	G	G	G	G	G	G	G	G	G	G	G	G	G	G	G	G	G	G	G	G	-	G	G	G	G
chr1_1009822	chromosome_1	1009822	C	-	-	-	-	C/-	-	-	C	C/-	-	-	-	C	C	C/-	C	-	-	C	C/-	C	-	-	-	-	-	-	-	-	-	-	C	-	-	-	-	C/-	C/-	-	-	-	C	C	C/-	C	C
chr1_1009823	chromosome_1	1009823	C	-	-	-	-	C/-	-	-	C	C/-	-	-	-	C	C	C/-	C	-	-	C	C/-	C	-	-	-	-	-	-	-	-	-	-	C	-	-	-	-	-	C/-	-	-	-	C	C	C/G	C	C
chr1_1033020	chromosome_1	1033020	T	C	C	C	T	T/C	T	T/C	T	T	T/C	T	C	T	T	T	T	T	C	T	T	T	T	C	T	C	C	C	T	T	T	C	T	T	C	C	T	C	C	T	T	T	T	T	T	T	T
chr1_1044601	chromosome_1	1044601	T	T	T	T	T	T	T/C	T	C	C	T	T	T	T	T	T/C	T	T	C	T	T	T	T	C	T	T	T	T	C	C	C	T	T	C	T	T	C	T	T	C	C	C	T	T	T	T	T
chr1_1052230	chromosome_1	1052230	G	G	G	G	G	G	G/C	G	G	G	G	C	G	G	G	G	G	G	G	G	G	G	C	G	C	G	G	G	G	G	G	G	G	G	G	G	G	G	G	G	G	G	C	G	C	G	G
chr1_1059373	chromosome_1	1059373	G	T	G	G	G	G	G	G	G	G	G	G	T	G	G	G	G	G	G	G	G	G	G	G	G	G	G	G	G	G	G	G	G	G	G	G	G	G	G	G	G	G	G	G	G	G	G
chr1_1115149	chromosome_1	1115149	C	C	C	C	C	C	C	C	C	C	C	C	C	C	C	C	C	C	C	C	C	C	C	C	C	C	C	C	C	C	C	C	C	C	C	C	C	C	C	C	C	C	C	C	C	C	C
chr1_1115150	chromosome_1	1115150	T	T	C	C	T	T/C	T	C	C	C	T/C	T	T	T	T	T/C	T	T	C	T	T/C	T	T	C	T	C	C	C	C	C	C	C	T	C	C	C	C	C	C	C	C	C	T	T	T	T	T
chr1_1115240	chromosome_1	1115240	T	T/C	T	T	T	T	C	T	T	T	T	C	C	T	T	T	T	C	T	T	T	T	C	T	C	T	T	T	T	T	T	T	T	T	T	T	T	T	T	T	T	T	C	T	C	T	T
chr1_1115262	chromosome_1	1115262	G	C	C	C	G	G/C	C	C	C	C	G/C	C	C	G	G	G/C	G	C	C	G	C	G	C	C	C	C	C	C	C	C	C	C	G	C	C	C	C	C	C	C	C	C	C	G	C	G	G
chr1_1115263	chromosome_1	1115263	G	A	A	A	G	G/A	A	A	A	A	G/A	A	A	G	G	G/A	G	A	A	G	A	G	A	A	A	A	A	A	A	A	A	A	G	A	A	A	A	A	A	A	A	A	A	G	A	G	G
chr1_1115264	chromosome_1	1115264	A	A	A	A	A	A	A	A	A	A	A	A	A	A	A	A	A	A	A	A	A	A	A	A	A	A	A	A	A	A	A	A	A	A	A	A	A	A	A	A	A	A	A	A	A	A	A
chr1_1115271	chromosome_1	1115271	A	T	T	T	A	A/T	T	T	T	T	A/T	T	T	A	A	A/T	A	T	T	A	T	A	T	T	T	T	T	T	T	T	T	T	A	T	T	T	T	T	T	T	T	T	T	A	T	A	A
chr1_1171329	chromosome_1	1171329	C	C	C	C	C	C	C	C	C	C	C	C	C	C	C	C	C	C	C	C	A	C	C	C	C	C	C	C	C	C	C	C	C	C	C	C	C	C	C	C	C	C	C	A	C	A	A
chr1_1174182	chromosome_1	1174182	T	T	C	C	T	T/C	T	C	T	T	T/C	T	T	T	T	T	T	T	T	T	T/C	T	T	C	T	C	C	C	C	C	C	C	T	C	C	C	C	C	C	C	C	C	T	T	T	T	T
chr1_1174187	chromosome_1	1174187	C	C	C	C	C	C	T	C	T	T	C	T	C	C	C	C	C	T	C	C	C	C	T	C	T	C	C	C	C	C	C	C	C	C	C	C	C	C	C	C	C	C	T	C	T	C	C
chr1_1174239	chromosome_1	1174239	A	A	A	A	A	A	C	A	A	A	A	C	A	A	A	A	A	C	A	A	A	A	C	A	C	A	A	A	A	A	A	A	A	A	A	A	A	A	A	A	A	A	C	A	C	A	A
chr1_1214808	chromosome_1	1214808	T	T	T	T	T	T	T	T	T	T	T	T	T	T	T	T	T	T	T	T	T	T	T	T	T	T	T	T	T	T	T	T	T	T	T	T	T	T	T	T	T	T	T	T	T	T	T
chr1_1214827	chromosome_1	1214827	A	A	A	A	A	A	A	A	A	A	A	A	A	A	A	A	A	A	A	A	A	A	A	A	A	A	A	A	A	A	A	A	A	A	A	A	A	A	A	A	A	A	A	A	A	A	A
chr1_1217711	chromosome_1	1217711	G	G	G	G	G	G	G	A	A	A	G	G	G	G	G	G	G	G	G	G	G	G	G	A	G	G	A	A	A	A	A	A	G	G	G	G	A	A	G	A	A	A	G	G	G	G	G
chr1_1217719	chromosome_1	1217719	T	T	T	T	T	T	T	A	A	A	T	T	T	T	T	T	T	T	T	T	T	T	T	A	T	T	A	A	A	A	A	A	T	T	T	T	T/A	A	T	A	A	A	T	T	T	T	T
chr1_1217727	chromosome_1	1217727	G	G	G	G	G	G	G	T	T	T	G	G	G	G	G	G	G	G	G	G	G	G	G	T	G	G	T	T	T	T	T	T	G	G	G	G	T	T	G	T	T	T	G	G	G	G	G
chr1_1217795	chromosome_1	1217795	C	C	C	C	C	C	C	C	C	C	C	C	C	C	C	C	C	C	C	T	C	C	C	C	C	C	C	C	C	C	C	C	C	C	C	C	C	C	C	C	C	C	C	C	C	C	C
chr1_1294346	chromosome_1	1294346	C	C	C	C	C	C	C	C	C	C	C	C	C	C	C	C	C	C	C	C	C	C	C	C	C	C	C	C	C	C	C	C	C	C	C	C	C	C	C	C	C	C	C	T	C	T	T
chr1_1339609	chromosome_1	1339609	C	C	C	C	C	C	C	C	C	C	C	C	C	C	C	C	C	C	C	C	C	C	C	C	C	C	C	C	C	C	C	C	C	C	C	C	C	C	C	C	C	C	C	C	C	C	C
chr1_1339652	chromosome_1	1339652	G	G	C	C	G	G	C	C	C	C	C	C	G	C	C	G	G	C	C	C	C	G	C	C	C	C	C	C	C	C	C	C	G	C	C	C	C	C	C	C	C	C	C	C	C	C	C
chr1_1349892	chromosome_1	1349892	A	A	A	A	A	A	G	A	A	A	A	G	A	A	A	A	A	A	G	A	A	A	G	A	G	A	A	A	A	A	A	A	A	A	A	A	A	A	A	A	A	A	G	A	G	A	A
chr1_1393206	chromosome_1	1393206	C	C	C	C	C	C	T	C	C	C	C	T	C	C	C	C	C	C	C	C	C	C	T	C	T	C	C	C	C	C	C	C	C	C	C	C	C	C	C	C	C	C	C	C	T	C	C
chr1_1447897	chromosome_1	1447897	G	G/A	A	A	G	G/A	G/A	A	A	A	A	G	G/A	A	A	G/A	G	G	G	A	A	G	G/A	A	G	A	A	A	A	A	A	A	G	A	A	G/A	A	A	A	A	A	A	A	A	G	A	A
chr1_1493687	chromosome_1	1493687	G	T	T	T	G/T	G/T	T	T	T	T	T	T	T	T	T	G/T	G	T	T	T	T	G	T	T	T	T	T	T	T	T	T	T	T	T	T	T	T	T	T	T	T	T	T	T	T	T	T
chr1_1493718	chromosome_1	1493718	C	T	T	T	C	C/T	T	T	T	T	T	T	T	T	T	C/T	C	T	T	T	T	C	T	T	T	T	T	T	T	T	T	T	T	T	T	T	T	T	T	T	T	T	T	T	T	T	T
chr1_1601926	chromosome_1	1601926	C	C	T	T	T	C/T	C	T	C	C	C	C	C	T	C	C	C	C	C	C	C	C	C	T	C	T	C	T	T	T	T	T	C	T	T	T	T	T	C	T	T	T	C	C	C	C	C
chr1_1601964	chromosome_1	1601964	A	A	G	G	G	G	A	G	G	G	A/G	A	A	G	A	A/G	A	A	G	A	A	A	A	G	A	G	A	G	G	G	G	G	A	G	G	G	G	G	A	G	G	G	A	A	A	A	A
chr1_1601972	chromosome_1	1601972	C	C	G	G	C	C	C	G	C	C	C	C	C	G	C	C	C	C	C	C	C	C	C	G	C	G	C	G	G	G	G	G	C	G	G	G	G	G	C	G	G	G	C	C	C	C	C
chr1_1636944	chromosome_1	1636944	T	T	T	T	A	A	A	T	T	T	T	A	T	T	T	T	T	A	A	T	A	T	T/A	T	A	T	T	T	T	T	T	T	T	T	T	T	T	T	A	T	T	T	A	T	T	T	T
chr1_1636948	chromosome_1	1636948	G	G	G	G	A	A	A	G	G	G	G	A	G	G	G	G	G	A	A	G	G	G	G	G	A	G	G	G	G	G	G	G	G	G	G	G	G	G	A	G	G	G	A	G	G	G	G
chr1_1646873	chromosome_1	1646873	A	A	A	A	A	A	G	A	A	A	A	A	A	A	A	A	A	A	A	A	A	A	A	A	A	A	A	A	A	A	A	A	A	A	A	A	A	A	G	A	A	A	G	A	A	A	A
chr1_1646913	chromosome_1	1646913	C	C	C	C	C	C	C/A	C	C	C	C	C	C	C	C	C	C	C	C	C	C	C	C	C	C	C	C	C	C	C	C	C	C	C	C	C	C	C	A	C	C	C	A	C	C	C	C
chr1_1689100	chromosome_1	1689100	A	G	A	A	A	A	A	G	A	A	A	A	G	G	A	A	A	A	G	A	A	A	G	G	A	G	G	G	G	G	G	G	G	G	G	G	G	G	A	G	G	G	A	A	G	A	A
chr1_1728223	chromosome_1	1728223	G	G	C	C	G	G	C	C	C	C	C	G	G	C	G	G	G	G	G	G	G	G	C	C	G	C	C	C	C	C	C	C	G	C	G	C	C	C	C	C	C	C	C	G	G	G	G
chr1_1728234	chromosome_1	1728234	C	C	A	A	C	C	A	A	A	A	A	C	C	A	C	C	C	C	C	C	C	C	A	A	C	A	A	A	A	A	A	A	C	A	C	A	A	A	A	A	A	A	A	C	C	C	C
chr1_1796718	chromosome_1	1796718	T	T	T	T	T	T	T	T	T	T	T	T/C	T	T	T	T	T	T/C	T	T	T	T	T	T	T/C	T	T	T	T	T	T	T	T	T	T	T	T	T	T	T	T	T	T	T	T	T	T
chr1_1796737	chromosome_1	1796737	C	C	C	C	A	C/A	C	C	C	C	C	C	C	C	C	C	C	C	C	C	C	C	C	C	C	C	C	C	C	C	C	C	A	C	A	C	C	C	C	C	C	C	C	C	C	C	C
chr1_1928648	chromosome_1	1928648	G	G	T	T	G	G	G	G	G	T	G	G	G	G	G	G	G	G	G	G	G	G	G	G	G	G	G	G	G	G	G	G	G	G	G	G	G	G	G	G	G	G	G	G	G	G	G
chr1_1928725	chromosome_1	1928725	T	G	G	G	G	G	T	G	G	G	G	T	G	G	T	T/G	T	T	G	G	G	T	G	G	G	T	G	G	G	G	G	G	G	G	G	G	G	G	T	G	G	G	T	T	T	T	T
chr1_1937911	chromosome_1	1937911	G	G/C	C	C	G	G/C	C	C	C	C	C	C	G/C	G	G	G/C	G	C	C	C	G/C	G/C	C	C	C	C	C	C	C	C	C	C	G	C	G	C	C	C	G/C	G/C	G/C	G	C	G/C	C	G	G/C
chr1_1940636	chromosome_1	1940636	A	A	A	A	A	A	A	A	G	G	G	A	A	A	A	A	A	A	A	A	A	A	A	A	A	A	A	A	A	A	A	A	A	A	A	A	A	A	A	A	A	A	A	A	A	A	A
chr1_1964236	chromosome_1	1964236	G	A	A	A	G	G	A	A	A	A	A	A	A	G	G	G	G	A	A	A	A	G	A	A	A	A	A	A	A	A	A	A	G	A	G	A	A	A	A	A	A	A	A	A	A	A	A
chr1_1965871	chromosome_1	1965871	A	A	A	A	A	A	A/G	A	A	A	A	G	A	A	A	A	A	G	G	A	A	A	A	A	G	A	A	A	A	G	A	A	A	A	A	A	G	A	G	A	A	A	G	A	G	A	A
chr1_1965883	chromosome_1	1965883	C	C	C	C	C	C	C/T	C	C	C	C	T	C	C	C	C	C	T	T	C	C	C	C	C	T	C	C	C	C	T	C	C	C	C	C	C	T	C	T	C	C	C	T	C	T	C	C
chr1_1965909	chromosome_1	1965909	A	A	A	A	A	A	A/C	A	A	A	A	C	A	A	A	A	A	C	C	A	A	A	A	A	C	A	A	A	A	C	A	A	A	A	A	A	C	A	C	A	A	A	C	A	C	A	A
chr1_2063960	chromosome_1	2063960	C	T	T	T	C	C	T	T	T	T	T	T	T	C	C	C/T	C	T	T	T	T	C	T	T	T	T	T	T	T	T	T	T	C	T	C	T	T	T	T	T	T	T	T	T	T	T	T
chr1_2064057	chromosome_1	2064057	T	T	T	T	T	T	T/C	C	C	C	T	C	T	T	T	T/C	T	C	T	T	T	T	T	C	C	C	C	C	C	T	C	C	T	C	T	C	T	C	C	C	C	C	C	T	C	T	T
chr1_2064062	chromosome_1	2064062	T	T	T	T	T	T	T/A	A	A	A	T	A	T	T	T	T/A	T	A	T	T	T	T	T	A	A	A	A	A	A	T	A	A	T	A	T	A	T	A	A	A	A	A	A	T	A	T	T
chr1_2098653	chromosome_1	2098653	G	A	A	A	G	G	A	A	A	A	A	A	A	G	G	G/A	G	A	A	A	A	G	A	A	A	A	A	A	A	A	A	A	G	A	G	A	A	A	A	A	A	A	A	A	A	A	A
chr1_2243571	chromosome_1	2243571	C	C	C	C	C	C	G	C	C	C	C	G	C	C	C	C	C	C	C	C	G	C	C	G	G	C	C	C	C	C	C	C	C	C	C	C	C	C	C	C	C	C	G	C	C	C	C
chr1_2321158	chromosome_1	2321158	T	C	C	C	T/C	T/C	C	C	C	C	C	C	C	T	T	T	T	C	C	C	C	T	C	C	C	C	C	C	C	C	C	C	C	C	C	C	C	C	C	C	C	C	C	C	C	C	C
chr1_2344849	chromosome_1	2344849	C	C	C	C	C	C	C	G	G	G	C	C	C	C	C	C/G	C	C	C	C	C	C	G	C	C	G	G	G	G	G	G	G	C	G	C	G	G	G	G	G	G	G	C	C	C	C	C
chr1_2449298	chromosome_1	2449298	G	G	G	G	A	A	G	G	G	G	G	G	G	G	G	G	G	G	G	G	A	G	G	G	G	G	G	G	G	G	G	G	A	G	A	G	G	G	G	G	G	G	G	G	G	G	G
chr1_2449417	chromosome_1	2449417	T	T	T	T	A	T/A	T	T	T	T	T/A	T	T	T	T	T	T	T	T	A	A	T	T	T	T	T	T	T	T	T	T	T	A	T	A	T	T	T	T	T	T	T	T	T	T	T	T
chr1_2450107	chromosome_1	2450107	C	C	C	C	A	A	C	C	C	C	C	C	C	C	C	C	C	C	C	A	A	C	C	C	C	C	C	C	C	C	C	C	A	C	A	C	C	C	C	C	C	C	C	C	C	C	C
chr1_2450143	chromosome_1	2450143	T	T	T	T	G	T/G	T	T	T	T	T/G	T	T	T	T	T	T	T	T	G	G	T	T	T	T	T	T	T	T	T	T	T	G	T	G	T	T	T	T	T	T	T	T	T	T	T	T
chr1_2450164	chromosome_1	2450164	T	T	T	T	C	T/C	T	T	T	T	T/C	T	T	T	T	T	T	T	T	C	C	T	T	T	T	T	T	T	T	T	T	T	C	T	C	T	T	T	T	T	T	T	T	T	T	T	T
chr1_2464176	chromosome_1	2464176	G	G	G	G	T	G/T	G	G	G	G	G	G	G	G	G	G	G	G	G	G	T	G	G	G	G	G	G	G	G	G	G	G	T	G	T	G	G	G	G	G	G	G	G	G	G	G	G
chr1_2464193	chromosome_1	2464193	C	C	C	C	G	C/G	C	C	C	C	C	C	C	C	C	C	C	C	C	C	G	C	C	C	C	C	C	C	C	C	C	C	G	C	G	C	C	C	C	C	C	C	C	C	C	C	C
chr1_2464207	chromosome_1	2464207	T	T	T	T	T/C	T/C	T	T	T	T	T	T	T	T	T	T	T	T	T	T	T/C	T	T	T	T	T	T	T	T	T	T	T	C	T	C	T	T	T	T	T	T	T	T	T	T	T	T
chr1_2464264	chromosome_1	2464264	C	C	C	C	C/G	C/G	C	C	C	C	C	C	C	C	C	C	C	C	C	C	C/G	C	C	C	C	C	C	C	C	C	C	C	G	C	G	C	C	C	C	C	C	C	C	C	C	C	C
chr1_2611406	chromosome_1	2611406	T	T	T	T	T	T	T	T	T	T	T	T	T	T	T	T	T	T/C	T	T	T	T	T	T	T	T	T	T	T	T	T	T	T	T	T	T	T	T	T	T	T	T	T	C	T/C	C	C
chr1_2914320	chromosome_1	2914320	T	T	T	T	T	T	T	T	G	G	T/G	T	T	T	T	T	T	T	T	T	T	T	G	G	T	G	G	G	G	G	G	G	T	T/G	T	G	G	T	G	T	T	T	T	T	T	T	T
chr1_2914337	chromosome_1	2914337	A	T	T	T	A	A	A	A	A	A	A	A	A	A	A	A	A	A	A	A	A	A	A	A	A	A	A	A	A	A	A	A	T	A	T	A	A	A	A	A	A	A	T	T	A	T	T
chr1_2914358	chromosome_1	2914358	G	A	A	A	G	G	G	G	G	G	G	G	G	G	G	G	G	G	G	G	G	G	G	G	G	G	G	G	G	G	G	G	A	G	A	G	G	G	G	G	G	G	A	A	G	A	A
chr1_2914380	chromosome_1	2914380	C	C	C	C	C	C	C	C	T	T	C/T	C	C	C	C	C	C	C	C	C	C	C	T	T	C	T	T	T	T	T	T	T	C	C/T	C	T	T	C	T	C	C	C	C	C	C	C	C
chr1_3006015	chromosome_1	3006015	T	T	T	T	T	T	T	T	T	T	T	T	T	T	T	T	T	T	C	T	T	T	T	T	T	T	T	T	T	T	T	T	T	T	T	T	T	T	T	T	T	T	T	C	T	C	C
chr1_3081386	chromosome_1	3081386	C	C	T	T	C	C	C/T	T	T	T	T	C	C	C	C	C	C	C	T	T	C	C	C	C	T	C	C	C	C	C	C	C	C	C/T	C	C/T	C	C	C	C	C	C	T	T	C	T	C
chr1_3222334	chromosome_1	3222334	T	T	T	T/G	T	T	T/G	T	T/G	T	T/G	T/G	T	T	T	T	T/G	T/G	T	T	T	T	T	T	T	T	T	T	T/G	T/G	T/G	T	T	T	T	T	T/G	T	T	T	T/G	T	T/G	T	T	T	T
chr1_3296703	chromosome_1	3296703	A	A	A	A	A	A	A	A	A	A	A	A	A	A	A	A	A	A	A	A	A	A	A	A	A	A	A	A	A	A	A	A	A	A	A	A	A	A	A	A	A	A	A	A	A	A	A
chr1_3296707	chromosome_1	3296707	A	A	A	A	A	A	A	A	A	A	A	A	A	A	A	A	A	A	A	A	A	A	A	A	A	A	A	A	A	A	A	A	A	A	A	A	A	A	A	A	A	A	A	A	A	A	A
chr1_3425377	chromosome_1	3425377	T	T	T	T	T	T	T	T	T	T	T	T	T	T	T	T	T	T	T	T	T	T	T	T	T	T	T	T	T	T	T	T	T	T	T	T	T	T	T	T	T	T	T	T	T	T	T
chr1_3425380	chromosome_1	3425380	A	A	A	A	A	A	A	A	A	A	A	A	A	A	A	A	A	A	A	A	A	A	A	A	A	A	A	A	A	A	A	A	A	A	A	A	A	A	A	A	A	A	A	A	A	A	A
chr1_3425381	chromosome_1	3425381	T	T	T	T	T	T	T	T	T	T	T	T	T	T	T	T	T	T	T	T	T	T	T	T	T	T	T	T	T	T	T	T	T	T	T	T	T	T	T	T	T	T	T	T	T	T	T
chr1_3425414	chromosome_1	3425414	T	T	C	C	T	T	C	C	C	C	T	T	T	T	T	T/C	T	C	T	T	C	T	C	C	T	C	C	C	C	C	C	C	T	C	T	T	C	C	C	C	C	C	T	T	T	T	T
chr1_3425430	chromosome_1	3425430	G	G	G	G	G	G	G	G	G	G	G	G	G	G	G	G	G	G	G	G	T	G	G	G	G	G	G	G	G	G	G	G	G	G	G	G	G	G	G	G	G	G	G	G	G	G	G
chr1_3425440	chromosome_1	3425440	C	C	C	C	C	C	C	C	C	C	C	C	C	C	C	C	C	C	C	C	C	C	C	C	C	C	C	C	C	C	C	C	C	C	C	C	C	C	C	C	C	C	C	C	C	C	C
chr1_3425474	chromosome_1	3425474	T	T	T	T	T	T	T	T	T	T	T	T	T	T	T	T	T	T	T	T	T	T	T	T	T	T	T	T	T	T	T	T	T	T	T	T	T	T	T	T	T	T	T	T	T	T	T
chr1_3518912	chromosome_1	3518912	A	A	A	A/T	A	A	A	A	T	A	A	A	A	A	A	A	A	A	A	A	A	A	A	A	A	A	A	A	A	A	A	A	A	A	A	A	A	A	A	A	A	A	A	T	A	A	T
chr1_3518916	chromosome_1	3518916	G	G	G	G/A	G	G	G	G	A	G	G	G	G	G	G	G	G	G	G	G	G	G	G	G	G	G	G	G	G	G	G	G	G	G	G	G	G	G	G	G	G	G	G	A	G	G	A
chr1_3518920	chromosome_1	3518920	T	T	T	T/C	T	T	T	T	C	T	T	T	T	T	T	T	T	T	T	T	T	T	T	T	T	T	T	T	T	T	T	T	T	T	T	T	T	T	T	T	T	T	T	C	T	T	C
chr1_3546465	chromosome_1	3546465	T	G	T	T	T	T	G	G	T	G	G	G	G	G	G	T	T	G	G	G	G	T	G	G	G	G	G	G	G	G	G	G	G	G	G	G	G	G	G	G	G	G	G	G	G	G	G
chr1_3546483	chromosome_1	3546483	A	A	A	A	A	A	A	A	A	A	A/C	A	A	A	A	A	A	A	A	C	A	A	A	A	A	A	A	A	A	A	A	A	A	A	A	A	A	A	A	A	A	A	A	A	A	A	A
chr1_3546501	chromosome_1	3546501	C	C	C	C	C	C	C	C	C	C	C/T	C	C	C	C	C	C	C	C	T	C	C	C	C	C	C	C	C	C	C	C	C	C	C	C	C	C	C	C	C	C	C	C	C	C	C	C
chr1_3546508	chromosome_1	3546508	G	G	G	G	G	G	G	G	G	G	G/T	G	G	G	G	G	G	G	G	T	G	G	G	G	G	G	G	G	G	G	G	G	G	G	G	G	G	G	G	G	G	G	G	G	G	G	G
chr1_3546512	chromosome_1	3546512	T	T	T	T	T	T	T	T	T	T	T/C	T	T	T	T	T	T	T	T	C	T	T	T	T	T	T	T	T	T	T	T	T	T	T	T	T	T	T	T	T	T	T	T	T	T	T	T
chr1_3546523	chromosome_1	3546523	T	T	T	T	T	T	T	T	T	T	T/C	T	T	T	T	T	T	T	T	C	T	T	T	T	T	T	T	T	T	T	T	T	T	T	T	T	T	T	T	T	T	T	T	T	T	T	T
chr1_3546526	chromosome_1	3546526	C	C	C	C	C	C	C	C	C	C	C/G	C	C	C	C	C	C	C	C	G	C	C	C	C	C	C	C	C	C	C	C	C	C	C	C	C	C	C	C	C	C	C	C	C	C	C	C
chr1_3546535	chromosome_1	3546535	C	C	C	C	C	C	C	C	C	C	C/T	C	C	C	C	C	C	C	C	T	C	C	C	C	C	C	C	C	C	C	C	C	C	C	C	C	C	C	C	C	C	C	C	C	C	C	C
chr1_3607496	chromosome_1	3607496	T	T	T	T	T	T/G	G	G	T	T	T/G	G	T	T	T	T	T	T	G	G	G	T	G	G	G	G	G	G	G	G	G	G	T	G	T	T	G	G	G	G	G	G	T	T	T	T	T
chr1_3607497	chromosome_1	3607497	C	C	C	C	C	C	G	G	C	C	C/G	G	C	C	C	C	C	C	G	G	G	C	G	G	G	G	G	G	G	G	G	G	C	G	C	C	G	G	G	G	G	G	C	C	C	C	C
chr1_3607549	chromosome_1	3607549	A	A	A	A	A	A	A	G	A	A	A/G	G	A	A	A	A	A	A	G	G	G	A	G	G	G	G	G	G	G	G	G	G	A	G	A	A	G	G	G	G	G	G	A	A	A	A	A
chr1_3722463	chromosome_1	3722463	A	C	A	A	A	A/C	A	A	A	A	A/C	C	C	C	C	A	A	C	C	C	C	A	A	A	C	A	A	A	A	A	A	A	C	A	C	C	A	A	A	A	A	A	A	C	C	C	C
chr1_3722466	chromosome_1	3722466	G	A	G	G	G	G/A	G	G	G	G	G/A	A	A	A	A	G	G	A	A	A	A	G	G	G	A	G	G	G	G	G	G	G	A	G	A	A	G	G	G	G	G	G	G	A	A	A	A
chr1_3722478	chromosome_1	3722478	G	-	G	G	G	G/-	G	G	G	G	G/-	-	-	-	-	G	G	-	-	-	-	G	G	G	-	G	G	G	G	G	G	G	-	G	-	-	G	G	G	G	G	G	G	-	-	-	-
chr1_3722545	chromosome_1	3722545	T	C	T	T	T	T	T	T	T	T	T/C	C	C	C	C	T	T	C	C	C	C	T	T	T	C	T	T	T	T	T	T	T	C	T	C	C	T	T	T	T	T	T	T	C	C	C	C
chr1_3722548	chromosome_1	3722548	A	T	A	A	A	A	A	A	A	A	A/T	T	T	T	T	A	A	T	T	T	T	A	A	A	T	A	A	A	A	A	A	A	T	A	T	T	A	A	A	A	A	A	A	T	T	T	T
chr1_3752912	chromosome_1	3752912	A	G	A	G	A	A	A/G	G	G	G	G	G	G	G	G	A/G	A	G	G	G	G	A	G	G	G	G	G	G	G	G	G	G	G	G	G	G	G	G	G	G	G	G	G	G	G	G	G
chr1_3752991	chromosome_1	3752991	G	G	G	G	G	G	G	G	G	G	G/A	G	G	G	G	G	G	G	A	A	A	G	G	G	G	G	G	G	G	G	G	G	A	G	A	G/A	G	G	G	G	G	G	G	A	G	A	A
chr1_3753040	chromosome_1	3753040	C	C	C	C	C	C	C/G	C	C	C	C/G	C	C	C	C	C/G	C	C	G	G	G	C	C	C	C	C	C	C	C	C	C	C	G	C	G	C/G	C	C	C	C	C	C	C	G	C	G	G
chr1_3991139	chromosome_1	3991139	G	G	G	G/A	G	G	G	G	G	G	G	G	G	A	A	G	G	G	G	G	G	G	G	G	G	G	G	G	G	G	G	G	G	G	G	G	G	G	G	G	G	G	G	G	G	G	G
chr1_3991207	chromosome_1	3991207	T	T	T	T	T	T	T	T	T	T	T	T	T	T	T	T	T	T	T	G	T	T	T	T	T	T	T	T	T	T	T	T	T	T	T	T	T	T	T	T	T	T	T	G	T	G	G
chr1_3991208	chromosome_1	3991208	A	A	A	A	A	A	A	A	A	A	A	A	A	A	A	A	A	A	A	C	A	A	A	A	A	A	A	A	A	A	A	A	A	A	A	A	A	A	A	A	A	A	A	C	A	C	C
chr1_3991210	chromosome_1	3991210	A	A	A	A	A	A	A	A	A	A	A	A	A	A	A	A	A	A	A	C	A	A	A	A	A	A	A	A	A	A	A	A	A	A	A	A	A	A	A	A	A	A	A	C	A	C	C
chr1_3991215	chromosome_1	3991215	G	G	G	G	G	G	G	G	G	G	G	G	G	G	G	G	G	G	G	C	G	G	G	G	G	G	G	G	G	G	G	G	G	G	G	G	G	G	G	G	G	G	G	C	G	C	C
chr1_4009215	chromosome_1	4009215	T	T	T	T	T	T	T	T	G	G	G	G	T	T	T	T	T	G	T	T	G	T	T	T	G	T	T	T	T	T	T	T	T	T	T	T	T	T	T	T	T	T	T	T	G	T	T
chr1_4049303	chromosome_1	4049303	T	C	T	T	T/C	T/C	T/C	T	C	C	T	C	C	C	C	T/C	T	C	C	T	T	T	T	T	C	T	T	T	T	T	T	T	C	T	C	C	T	T	T	T	T	T	T	T	C	T	C
chr1_4049319	chromosome_1	4049319	T	A	T	T	T/A	T/A	T/A	T	A	A	T	A	A	A	A	T/A	T	A	A	T	T	T	T	T	A	T	T	T	T	T	T	T	A	T	A	A	T	T	T	T	T	T	T	T	A	T	A
chr1_4049359	chromosome_1	4049359	C	T	C	C	C/T	C/T	C	C	C	C	C	C	T	T	T	C	C	C	C	C	C	C	C	C	C	C	C	C	C	C	C	C	T	C	T	T	C	C	C	C	C	C	C	C	C	C	C
chr1_4342990	chromosome_1	4342990	G	G	G	G	G	G	G/A	G	G	G	A	A	G	G	G	G	G	G	A	G	A	G	G	G	G	G	G	G	G	G	G	G	A	G	A	G/A	G	G	G	G	G	G	A	G	A	G	G
chr1_4467984	chromosome_1	4467984	A	A	A	A/C	A	A/C	A	A/C	A	A	A	A	A	A	A	A	A	A	A	A	A	A	A/C	A	A	A/C	A/C	A/C	A/C	A/C	A/C	A/C	A	A/C	A	A/C	A/C	A/C	A	A/C	A/C	A/C	A	A	A	A	A
chr1_4477645	chromosome_1	4477645	T	T	T	T/G	T	T/G	T	G	T	T	T	T	T	T	T	T	T	T	T	T	T	T	G	G	T	G	G	G	G	G	G	G	T	G	T	T/G	G	G	G	G	G	G	T	T	T	T	T
chr1_5027356	chromosome_1	5027356	C	C	C	C	C	C	G	C	G	G	C/G	G	C	C	C	C	C	G	G	G	G	C	C	C	G	C	C	C	C	C	C	C	C	C	C	C	C	C	C	C	C	C	G	G	G	G	C
chr1_5027369	chromosome_1	5027369	C	C	C	C	C	C	G	C	G	G	C/G	G	C	C	C	C	C	G	G	G	G	C	C	C	G	C	C	C	C	C	C	C	C	C	C	C	C	C	C	C	C	C	G	G	G	G	C
chr1_5100088	chromosome_1	5100088	G	G	G	G	G	G	A	G	A	A	G/A	G	G	G	G	G	G	A	A	A	G	G	G	G	A	G	G	G	G	G	G	G	G	G	G	G	G	G	G	G	G	G	A	A	A	A	A
chr1_5213048	chromosome_1	5213048	T	T	T	T	T	T	T/G	T	G	G	T/G	T	T	T	T	T/G	T	T	G	T	T	T	T	T	T	T	T	T	T	T	T	T	T	T	T	T	T	T	T	T	T	T	G	T	T	T	G
chr1_5270488	chromosome_1	5270488	G	G	G	G	G	G	A	G	G	G	G/A	G	G	G	G	G	G	G	G	G	G	G	G	G	G	G	G	G	G	G	G	G	G	G	G	G	G	G	G	G	G	G	G	G	G	G	G
chr1_5754293	chromosome_1	5754293	T	T	T	T/A	T	T/A	A	A	A	A	A	A	T	T	T	T/A	T	A	T	A	T/A	T	A	A	A	A	A	A	A	A	A	A	T	A	T	T/A	A	A	A	A	A	A	T	A	A	A	T
chr1_5794706	chromosome_1	5794706	A	A	A	A	A	A	A/G	A	A	A	A/G	G	A	A	A	A	A	G	A	G	A	A	A	A	G	A	A	A	A	A	A	A	A	A	A	A	A	A	A	A	A	A	A	G	A	G	A
chr1_5834247	chromosome_1	5834247	C	C	C	C	C	C	C	C	C	C	C	C	C	C	C	C	C	C	C	C	C	C	C	C	C	C	C	C	C	C	C	C	C	C	C	C	C	C	C	C	C	C	C	C	C	C	C
chr1_5834315	chromosome_1	5834315	A	A	A	A	A	A	A	A	A	A	A	A	A	A	A	A	A	A	A	A	A	A	A	A	A	A	A	A	A	A	A	A	A	A	A	A	A	A	A	A	A	A	A	A	A	A	A
chr1_5834322	chromosome_1	5834322	C	C	C	C	C	C	C	C	C	C	C	C	C	C	C	C	C	C	C	C	C	C	C	C	C	C	C	C	C	C	C	C	C	C	C	C	C	C	C	C	C	C	C	C	C	C	C
chr1_5890293	chromosome_1	5890293	A	A	A	A	A	A	A	A	A	A	A	G	A	A	A	A	A	G	A	A	A	A	A	A	G	A	A	A	A	A	A	A	A	A	A	A	A	A	A	A	A	A	A	A	G	A	A
chr1_5890371	chromosome_1	5890371	T	T	T	T	T	T	T	T	T	T	T	C	T	T	T	T	T	C	T	T	T	T	T	T	C	T	T	T	T	T	T	T	T	T	T	T	T	T	T	T	T	T	T	T	C	T	T
chr1_5890372	chromosome_1	5890372	A	A	A	A	A	A	A	A	A	A	A	G	A	A	A	A	A	G	A	A	A	A	A	A	G	A	A	A	A	A	A	A	A	A	A	A	A	A	A	A	A	A	A	A	G	A	A
chr1_5890376	chromosome_1	5890376	T	T	T	T	T	T	T	T	T	T	T	G	T	T	T	T	T	G	T	T	T	T	T	T	G	T	T	T	T	T	T	T	T	T	T	T	T	T	T	T	T	T	T	T	G	T	T
chr1_5890379	chromosome_1	5890379	C	C	C	C	C	C	C	C	C	C	C	T	C	C	C	C	C	T	C	C	C	C	C	C	T	C	C	C	C	C	C	C	C	C	C	C	C	C	C	C	C	C	C	C	T	C	C
chr1_5890380	chromosome_1	5890380	C	C	C	C	C	C	C	C	C	C	C	T	C	C	C	C	C	T	C	C	C	C	C	C	T	C	C	C	C	C	C	C	C	C	C	C	C	C	C	C	C	C	C	C	T	C	C
chr1_5900619	chromosome_1	5900619	G	G	G	G	G	G	G	G	G	G	G	G	G	G	G	G	G	C	G	G	G	G	G	G	G	G	G	G	G	G	G	G	G	G	G	G	G	G	G	G	G	G	G	G	C	G	G
chr1_5906844	chromosome_1	5906844	A	A	A	A	A	A	A	A	A	A	A	A	A	A	A	A	A	C	A	A	A	A	A	A	A	A	A	A	A	A	A	A	A	A	A	A	A	A	A	A	A	A	A	A	C	A	A
chr1_5906897	chromosome_1	5906897	A	A	A	A	A	A	A	A	A	A	A	A	A	A	A	A	A	G	A	A	G	A	A	A	A	A	A	A	A	A	A	A	A	A	A	A	A	A	A	A	A	A	A	A	G	A	G
chr1_5907241	chromosome_1	5907241	C	C	C	C	C	C	C	C	C	C	C	T	C	C	C	C	C	T	C	C	T	C	C	C	T	C	C	C	C	C	C	C	C	C	C	C	C	C	C	C	C	C	C	C	T	C	T
chr1_5907245	chromosome_1	5907245	C	C	C	C	C	C	C	C	C	C	C	T	C	C	C	C	C	C	C	C	C	C	C	C	T	C	C	C	C	C	C	C	C	C	C	C	C	C	C	C	C	C	C	C	C	C	T
chr1_5908276	chromosome_1	5908276	A	A	A	A	A	A	A	A	A	A	A/C	C	A	A	A	A	A	A	C	C	A	A	A	A	C	A	A	A	A	A	A	A	A	A	A	A	A	A	A	A	A	A	A	C	A	C	C
chr1_5908277	chromosome_1	5908277	A	A	A	A	A	A	A	A	A	A	A/T	T	A	A	A	A	A	A	T	T	A	A	A	A	T	A	A	A	A	A	A	A	A	A	A	A	A	A	A	A	A	A	A	T	A	T	T
chr1_5908278	chromosome_1	5908278	A	A	A	A	A	A	A	A	A	A	A/C	C	A	A	A	A	A	A	C	C	A	A	A	A	C	A	A	A	A	A	A	A	A	A	A	A	A	A	A	A	A	A	A	C	A	C	C
chr1_5908284	chromosome_1	5908284	G	G	G	G	G	G	G	G	G	G	G/T	T	G	G	G	G	G	G	T	T	G	G	G	G	T	G	G	G	G	G	G	G	G	G	G	G	G	G	G	G	G	G	G	T	G	T	T
chr1_5908287	chromosome_1	5908287	C	C	C	C	C	C	C	C	C	C	C/G	G	C	C	C	C	C	C	G	G	C	C	C	C	G	C	C	C	C	C	C	C	C	C	C	C	C	C	C	C	C	C	C	G	C	G	G
chr1_5908289	chromosome_1	5908289	C	C	C	C	C	C	C	C	C	C	C/A	A	C	C	C	C	C	C	A	A	C	C	C	C	A	C	C	C	C	C	C	C	C	C	C	C	C	C	C	C	C	C	C	A	C	A	A
chr1_5908293	chromosome_1	5908293	C	C	C	C	C	C	C	C	C	C	C/A	A	C	C	C	C	C	C	A	A	C	C	C	C	A	C	C	C	C	C	C	C	C	C	C	C	C	C	C	C	C	C	C	A	C	A	A
chr1_5948255	chromosome_1	5948255	C	C	C	C	C	C	-	C	C	C	C/-	-	C	C	C	C/G	C	-	C	-	-	C	C	C	-	C	C	C	C	C	C	C	C	C	C	C	C	C	C	C	C	C	-	-	-	-	G
chr1_5952018	chromosome_1	5952018	C	C	C	C	C	C	C	C	C	C	C/T	C	C	C	C	C	C	C	C	T	C	C	C	C	C	C	C	C	C	C	C	C	C	C	C	C	C	C	C	C	C	C	C	T	C	C	C
chr1_5952030	chromosome_1	5952030	T	T	T	T	T	T	T	T	T	T	T	C	T	T	T	T	T	C	T	T	T	T	T	T	C	T	T	T	T	T	T	T	T	T	T	T	T	T	T	T	T	T	T	T	T	T	T
chr1_5957325	chromosome_1	5957325	C	C	C	C	C	C	G	C	C	C	C	C	C	C	C	C/G	C	C	C	G	C	C	C	C	C	C	C	C	C	C	C	C	C	C	C	C	C	C	C	C	C	C	C	G	G	C	C
chr1_5957327	chromosome_1	5957327	C	C	C	C	C	C	T	C	C	C	C	C	C	C	C	C/T	C	C	C	T	C	C	C	C	C	C	C	C	C	C	C	C	C	C	C	C	C	C	C	C	C	C	C	T	T	C	C
chr1_6159932	chromosome_1	6159932	G	G	G	G	G	G	G/A	G	G	A	G/A	A	G	G	G	G/A	G	A	A	G	G	G	G	G	G	G	G	G	G	G	G	G	G	G	G	G	G	G	G	G	G	G	A	G	A	A	G
chr1_6304172	chromosome_1	6304172	A	A	A	A	A	A	A	T	T	A	A	A	A	A	A	A	A	A	T	A	T	A	T	T	A	T	T	T	T	T	T	T	A	T	A	A	T	T	T	T	T	T	A	A	A	A	A
chr1_6304194	chromosome_1	6304194	C	C/A	C	C	C	C	C	C	C	C/A	C/A	C/A	C	C	C/A	C/A	C	C/A	C	C/A	C	C	C	C	C	C	C	C	C	C	C	C	C/A	C	C/A	C/A	C	C	C	C	C	C	C/A	C	C	C/A	C/A
chr1_6304199	chromosome_1	6304199	T	T	T	T	T	T	T	A	A	T	T	T	T	T	T	T	T	T	A	T	T	T	A	A	T	A	A	A	A	A	A	A	T	A	T	T	A	A	A	A	A	A	T	T	T	T	T
chr1_6481001	chromosome_1	6481001	G	A	A	A	G	G/A	G	G	G	G	G	G	A	G	G	G	G	G	G	G	G	G	G	G	G	G	G	G	G	G	G	G	A	G	A	A	G	G	G	G	G	G	G	G	G	G	G
chr1_6481015	chromosome_1	6481015	G	T	T	T	G	G/T	G	G	G	G	G/T	G	T	G	G	G	G	T	G	T	G	G	G	G	G	G	G	G	G	G	G	G	T	G	T	T	G	G	G	G	G	G	T	T	G	G	T
chr1_6481017	chromosome_1	6481017	C	G	G	G	C	C/G	C	C	C	C	C	C	G	C	C	C	C	C	C	C	C	C	C	C	C	C	C	C	C	C	C	C	G	C	G	G	C	C	C	C	C	C	C	C	C	C	C
chr1_6504911	chromosome_1	6504911	G	G	G	G	G	G	G	G	G	A	G/A	G	G	G	G	G/A	G	G	G	G	G	G	G	G	G	G	G	G	G	G	G	G	G	G	G	G	G	G	G	G	G	G	G	G	G	G	G
chr1_6504930	chromosome_1	6504930	T	T	T	T	T	T	T/A	T	T	T	T	T	T	T	T	T	T	T	T	T	T	T	T	T	A	T	T	T	T	T	T	T	T	T	T	T	T	T	T	T	T	T	T	T	A	T	T
chr1_6555078	chromosome_1	6555078	G	G	G	G	G	G	A	A	A	A	A	A	G	G	G	G/A	G	A	A	A	A	G	A	A	A	A	A	A	A	A	A	A	G	A	G	G	A	A	A	A	A	A	A	A	A	G	A
chr1_6555090	chromosome_1	6555090	C	G	C	G	C	C/G	C	C	C	C	C	C	G	C	C	C	C	C	C	C	C	C	C	C	C	C	C	C	C	C	C	C	G	C	G	G	C	C	C	C	C	C	C	C	C	C	C
chr1_6555094	chromosome_1	6555094	G	C	G	C	G	G/C	G	G	G	G	G	G	C	G	G	G	G	G	G	G	G	G	G	G	G	G	G	G	G	G	G	G	C	G	C	C	G	G	G	G	G	G	G	G	G	G	G
chr1_6555109	chromosome_1	6555109	C	C	C	C	C	C	A	A	A	A	A	A	C	C	C	C/A	C	A	A	A	A	C	A	A	A	A	A	A	A	A	A	A	C	A	C	C	A	A	A	A	A	A	A	A	A	C	A
chr1_6555139	chromosome_1	6555139	G	G	G	G	G	G	C	C	C	C	C	C	G	G	G	G/C	G	C	C	C	C	G	C	C	C	C	C	C	C	C	C	C	G	C	G	G	C	C	C	C	C	C	C	C	C	G	C
chr1_6690245	chromosome_1	6690245	T	T	T	T	T	T	T/C	C	C	C	T/C	T	T	T	T	T	T	T	C	T	T	T	C	C	T	C	C	C	C	C	C	C	T	C	T	T	C	C	C	C	C	C	C	T	T	T	T
chr1_6690274	chromosome_1	6690274	T	T/C	T	T	T	T	T/C	C	C	C	T/C	T	T	T	T	T/C	T	T	C	T	T	T	C	C	T	C	C	C	C	C	C	C	T	C	T	T	C	C	C	C	C	C	C	T	T	T	T
chr1_6690284	chromosome_1	6690284	C	T	T	T	C/T	C/T	C/T	C	C	C	C/T	-/T	T	C/T	C/T	C/T	C/T	T	C	T	T	C/T	C	C	T	C	C	C	C	C	C	C	T	C/T	T	T	C	C	C/T	C	C	C	C/T	T	C/T	T	T
chr1_6853682	chromosome_1	6853682	C	C	C	C	C	C	G	G	G	G	G	G	G	C	C	C/G	C	G	G	G	C	C	G	G	G	G	G	G	G	G	G	G	C	G	C	C	G	G	G	G	G	G	G	G	G	G	G
chr1_7355557	chromosome_1	7355557	T	G	T	G	T	T/G	G	G	G	G	G	G	G	T	T	T/G	T	G	G	G	G	T	G	G	G	G	G	G	G	G	G	G	G	G	G	G	G	G	G	G	G	G	G	G	G	G	G
chr1_7355558	chromosome_1	7355558	T	G	T	G	T	T/G	G	G	G	G	G	G	G	T	T	T/G	T	G	G	G	G	T	G	G	G	G	G	G	G	G	G	G	G	G	G	G	G	G	G	G	G	G	G	G	G	G	G
chr1_7355576	chromosome_1	7355576	G	A	G	A	G	G/A	A	A	A	A	A	A	A	G	G	G/A	G	A	A	A	A	G	A	A	A	A	A	A	A	A	A	A	A	A	A	A	A	A	A	A	A	A	A	A	A	A	A
chr1_7355588	chromosome_1	7355588	T	C	T	C	T	T/C	C	C	C	C	C	C	C	T	T	T/C	T	C	C	C	C	T	C	C	C	C	C	C	C	C	C	C	C	C	C	C	C	C	C	C	C	C	C	C	C	C	C
chr1_7393020	chromosome_1	7393020	A	G	G	G	A	A/G	A/G	G	G	G	G	G	G	A	A	A/G	A	G	G	G	G	A	G	G	G	G	G	G	G	G	G	G	G	G	G	G	G	G	G	G	G	G	A	G	G	G	G
chr1_7454232	chromosome_1	7454232	T	C	T	C	T	T	C	T	T	T	T	T	T	T	T	T	T	T	T	T	C	T	T	T	T	T	T	T	T	T	T	T	C	T	C	C	T	T	T	T	T	T	C	T	T	T	T
chr1_7454234	chromosome_1	7454234	T	G	T	G	T	T	G	T	T	T	T	T	T	T	T	T	T	T	T	T	G	T	T	T	T	T	T	T	T	T	T	T	G	T	G	G	T	T	T	T	T	T	G	T	T	T	T
chr1_7454307	chromosome_1	7454307	C	A	C	A	C	C	A	C	C	C	C	C	C	C	C	C	C	C	C	C	C	C	C	C	C	C	C	C	C	C	C	C	A	C	A	A	C	C	C	C	C	C	A	C	C	C	C
chr1_7478082	chromosome_1	7478082	T	C	C	C	T	T	C	C	C	C	C	C	C	T	T	T/C	T	C	C	C	C	T	C	C	C	C	C	C	C	C	C	C	C	C	C	C	C	C	C	C	C	C	C	C	C	C	C
chr1_7656921	chromosome_1	7656921	G	A	A	A	G/A	G/A	A	A	A	A	A	A	A	A	A	G	G	A	A	A	A	G	A	A	A	A	A	A	A	A	A	A	A	A	A	A	A	A	A	A	A	A	A	A	A	A	A
chr1_7657000	chromosome_1	7657000	C	G	G	G	C/G	C	G	G	G	G	G	G	G	G	G	C/G	C	G	G	G	G	C	G	G	G	G	G	G	G	G	G	G	G	G	G	G	G	G	G	G	G	G	G	G	G	G	G
chr1_7807668	chromosome_1	7807668	T	C	T	C	T	T	T	T	T	T	T/C	T	C	T	C	T	T	C	T	C	T	T	T	T	T	T	T	T	T	T	T	T	C	T	C	C	T	C	T	T	T	T	T	T	T	T	C
chr1_7807686	chromosome_1	7807686	G	T	G	T	G	G	G	G	G	G	G/T	G	T	G	T	G	G	T	G	T	G	G	G	G	G	G	G	G	G	G	G	G	T	G	T	T	G	T	G	G	G	G	G	G	G	G	T
chr1_7807690	chromosome_1	7807690	C	G	C	G	C	C	C	C	C	C	C/G	C	G	C	G	C	C	G	C	G	C	C	C	C	C	C	C	C	C	C	C	C	G	C	G	G	C	G	C	C	C	C	C	C	C	C	G
chr1_7846329	chromosome_1	7846329	G	A	A	A	G	G/A	A	G	G	G	G	G	G	G	A	G	G	G	A	A	A	G	G	G	A	G	G	G	G	G	G	G	A	G	A	A	G	A	G	G	G	G	A	G	G	G	A
chr1_7846343	chromosome_1	7846343	A	C	C	C	A	A/C	A/C	C	C	C	C	A	A	A	C	A	A	A	C	C	C	A	C	C	C	C	C	C	C	C	C	C	C	C	C	C	C	C	C	C	C	C	C	A	A	A	C
chr1_7846347	chromosome_1	7846347	C	A	A	A	C	C/A	A	A	A	A	A	C	C	C	A	C	C	C	A	A	A	C	A	A	A	A	A	A	A	A	A	A	A	A	A	A	A	A	A	A	A	A	A	C	C	C	A
chr1_7854899	chromosome_1	7854899	G	G	G	G	G	G	G	G	G	G	G	A	G	G	G	G	G	A	G	G	G	G	G	G	G	G	G	G	G	G	G	G	G	G	G	G	G	G	G	G	G	G	G	A	A	A	G
chr1_7879630	chromosome_1	7879630	T	G	G	G	T/G	T/G	G	G	G	G	G	G	T	G	G	T/G	T	G	G	G	G	T	G	G	G	G	G	G	G	G	G	G	G	G	G	G	G	G	G	G	G	G	G	G	G	G	G
chr1_7883795	chromosome_1	7883795	T	A	A	A	T/A	T/A	T	A	A	A	A	A	T	A	A	T/A	T	A	A	A	T	T	A	A	A	A	A	A	A	A	A	A	A	A	A	A	A	A	A	A	A	A	T	A	A	A	A
chr1_7883823	chromosome_1	7883823	C	G	G	G	C/G	C/G	C	G	G	G	G	G	C	G	G	C/G	C	G	G	G	C	C	G	G	G	G	G	G	G	G	G	G	G	G	G	G	G	G	G	G	G	G	C	G	G	G	G
chr1_7884105	chromosome_1	7884105	C	A	A	A	C	C	A	A	A	A	A	A	C	A	A	C/A	C	A	A	A	A	C	A	A	A	A	A	A	A	A	A	A	A	A	A	A	A	A	A	A	A	A	A	A	A	A	A
chr1_7885526	chromosome_1	7885526	G	A	A	A	G/A	G/A	G	A	A	A	A	A	G	A	A	G/A	G	A	A	A	A	G	A	A	A	A	A	A	A	A	A	A	A	A	A	A	A	A	A	A	A	A	G	A	A	A	A
chr1_7885589	chromosome_1	7885589	G	A	A	A	G/A	G/A	G	A	A	A	A	A	G	A	A	G/A	G	A	A	A	G	G	A	A	A	A	A	A	A	A	A	A	A	A	A	A	A	A	A	A	A	A	G	A	A	A	A
chr1_7994439	chromosome_1	7994439	C	C	C	C	C	C	C	C	C	C	C	C	C	C	C	C	C	C	C	C	C	C	C	C	C	C	C	C	C	C	C	C	C	C	C	C	C	C	C	C	C	C	C	C	C	C	C
chr1_8049916	chromosome_1	8049916	G	G	G	G	G	G	G	G	G	G	G	G	C	G	G	G	G	G	G	G	G	G	G	G	G	G	G	G	G	G	G	G	G	G	G	G	G	G	G	G	G	G	C	G	G	G	G
chr1_8058911	chromosome_1	8058911	C	C	G	C	C	C	C	C/G	C/G	C/G	G	G	C	C	C	C	C	G	C/G	G	C	C	C/G	C/G	G	C/G	C/G	C/G	G	G	C/G	C/G	C	G	C	C	C/G	C/G	C/G	C/G	C/G	C	C	G	G	G	G
chr1_8058954	chromosome_1	8058954	C	C	A	C	C	C	C	A	A	C	A	C	C	C	C	C	C	C	A	C	C	C	A	A	C	A	A	A	A	A	A	A	C	A	C	C	A	A	A	A	A	C	C	C	C	C	C
chr1_8058973	chromosome_1	8058973	T	T	C	T	T	T	T	C	C	T	C	T	T	T	T	T	T	T	C	T	T	T	C	C	T	C	C	C	C	C	C	C	T	C	T	T	C	C	C	C	C	T	T	T	T	T	T
chr1_8059726	chromosome_1	8059726	G	G	G	G	G	G/A	G	G	G	G	G	G	A	G	G	G	G	G	G	G	G	G	G	G	G	G	G	G	G	G	G	G	G	G	G	G	G	G	G	G	G	G	G	G	G	G	G
chr1_8059746	chromosome_1	8059746	C	C	C	C	C	C/A	C	C	C	C	C	C	A	C	C	C	C	C	C	C	C	C	C	C	C	C	C	C	C	C	C	C	C	C	C	C	C	C	C	C	C	C	C	C	C	C	C
chr1_8059807	chromosome_1	8059807	G	G	G	G	G	G/C	G	G	G	G	G	G	C	G	G	G	G	G	G	G	G	G	G	G	G	G	G	G	G	G	G	G	G	G	G	G	G	G	G	G	G	G	G	G	G	G	G
chr1_8059827	chromosome_1	8059827	C	C	C	C	C	C/T	C	C	C	C	C	C	T	C	C	C	C	C	C	C	C	C	C	C	C	C	C	C	C	C	C	C	C	C	C	C	C	C	C	C	C	C	C	C	C	C	C
chr1_8059829	chromosome_1	8059829	T	T	T	T	T	T/C	T	T	T	T	T	T	C	T	T	T	T	T	T	T	T	T	T	T	T	T	T	T	T	T	T	T	T	T	T	T	T	T	T	T	T	T	T	T	T	T	T
chr1_8108563	chromosome_1	8108563	G	G	A	G	G	G	A	A	A	G	A	A	G	G	G	G/A	G	A	A	A	A	G	A	A	A	A	A	G/A	A	G	G	A	G	A	G	G	G	G	A	A	A	G	G	A	A	A	A
chr1_8152122	chromosome_1	8152122	G	G	A	G	G	G	G/A	A	A	G	A	G	G	G	G	G/A	G	G	A	G	A	G	A	A	G	A	A	G/A	A	G	G	G/A	G	A	G	G	G	G	A	A	A	G	A	G	G	G	G
chr1_8161140	chromosome_1	8161140	T	T	C	T	T	T	C	C	C	C	C	C	T	T	T	T/C	T	C	C	C	C	T	C	C	C	C	C	C	C	C	C	C	T	C	T	T	C	C	C	C	C	C	C	C	C	C	C
chr1_8161189	chromosome_1	8161189	A	A	T	A	A	A	T	T	T	T	T	T	A	A	A	A/T	A	T	T	T	T	A	T	T	T	T	T	T	T	T	T	T	A	T	A	A	T	T	T	T	T	T	T	T	T	T	T
chr1_8161190	chromosome_1	8161190	C	C	G	C	C	C	G	G	G	G	G	G	C	C	C	C/G	C	G	G	G	G	C	G	G	G	G	G	G	G	G	G	G	C	G	C	C	G	G	G	G	G	G	G	G	G	G	G
chr1_8161191	chromosome_1	8161191	C	C	G	C	C	C	G	G	G	G	G	G	C	C	C	C/G	C	G	G	G	G	C	G	G	G	G	G	G	G	G	G	G	C	G	C	C	G	G	G	G	G	G	G	G	G	G	G
chr1_8172933	chromosome_1	8172933	G	G	G	G	G	G	G	G	G	C	G	G	G	G	G	G	G	G	G	G	G	G	G	G	G	G	G	G/C	G	C	C	G	G	G	G	G	C	G	G	G	G	G	G	G	G	G	G
chr1_8172935	chromosome_1	8172935	T	T	T	T	T	T	T	T	T	T/A	T	T	T	T	T	T	T	T	T	T	T	T	T	T	T	T	T	T/A	T	A	A	T	T	T	T	T	A	T	T	T	T	T	T	T	T	T	T
chr1_8172937	chromosome_1	8172937	C	C	C	C	C	C	C	C	C	A	C	C	C	C	C	C	C	C	C	C	C	C	C	C	C	C	C	C/A	C	A	A	C	C	C	C	C	A	C	C	C	C	C	C	C	C	C	C
chr1_8172940	chromosome_1	8172940	C	C	C	C	C	C	C	C	C	C/T	C	C	C	C	C	C	C	C	C	C	C	C	C	C	C	C	C	C/T	C	T	T	C	C	C	C	C	T	C	C	C	C	C	C	C	C	C	C
chr1_8172947	chromosome_1	8172947	A	A	A	A	A	A	A	A	A	C	A	A	A	A	A	A	A	A	A	A	A	A	A	A	A	A	A	A/C	A	C	C	A	A	A	A	A	C	A	A	A	A	A	A	A	A	A	A
chr1_8172949	chromosome_1	8172949	A	A	A	A	A	A	A	A	A	A/G	A	A	A	A	A	A	A	A	A	A	A	A	A	A	A	A	A	A/G	A	G	G	A	A	A	A	A	G	A	A	A	A	A	A	A	A	A	A
chr1_8172954	chromosome_1	8172954	C	C	C	C	C	C	C	C	C	C/G	C	C	C	C	C	C	C	C	C	C	C	C	C	C	C	C	C	C/G	C	G	G	C	C	C	C	C	G	C	C	C	C	C	C	C	C	C	C
chr1_8172960	chromosome_1	8172960	T	T	T	T	T	T	T	T	T	T/C	T	T	T	T	T	T	T	T	T	T	T	T	T	T	T	T	T	T/C	T	C	C	T	T	T	T	T	C	T	T	T	T	T	T	T	T	T	T
chr1_8173572	chromosome_1	8173572	G	G	G	G	G	G	G	T	T	T	T	G	G	G	G	G	G	G	T	G	T	G	T	T	G	T	T	G/T	T	G	G	T	G	T	G	G	G	T	T	T	T	T	T	G	G	G	G
chr1_8173650	chromosome_1	8173650	C	C	C	C	C	C	C	C	C	C/G	C/G	G	C	C	C	C	C	G	C	G	G	C	C	C	G	C	C	C/G	C	G	G	C	C	C	C	C	G	C	C	C	C	C	C	G	G	G	G
chr1_8173684	chromosome_1	8173684	A	A	A	A	A	A	A	G	G	G	G	G	A	A	A	A	A	G	G	G	G	A	G	G	G	G	G	A/G	G	A	A	G	A	G	A	A	A	G	G	G	G	G	G	G	G	G	G
chr1_8174380	chromosome_1	8174380	G	G	G	G	G	G	G	G	G	G	G	C	G	G	G	G	G	C	G	C	G	G	G	G	C	G	G	G	G	G	G	G	G	G	G	G	G	G	G	G	G	G	G	C	C	C	C
chr1_8174386	chromosome_1	8174386	T	T	T	T	T	T	T	T	T	T	T	C	T	T	T	T	T	C	T	C	T	T	T	T	C	T	T	T	T	T	T	T	T	T	T	T	T	T	T	T	T	T	T	C	C	C	C
chr1_8231313	chromosome_1	8231313	C	C	C	C	C	C	C	C	C	C	C/T	T	C	C	C	C	C	T	C	T	C	C	C	C	T	C	C	C	C	C	C	C	C	C	C	C	C	C	C	C	C	C	C	T	T	T	T
chr1_8231404	chromosome_1	8231404	G	G	A	G	G	G	G	A	A	G/A	A	G	G	G	G	G	G	G	A	G	G	G	A	A	G	A	A	G/A	A	G	G	A	G	A	G	G	G	G	A	A	A	G	A	G	G	G	G
chr1_8231407	chromosome_1	8231407	C	C	G	C	G	C	C/A	G	G	A	G	A	G	C	C	C/G	C	A	G	A	A	C	G	G	A	G	G	A	C/G	A	A	G	C	G	C	C	A	A	G	G	G	A	G	A	A	A	C/A
chr1_8359183	chromosome_1	8359183	G	G	G	G	G	G	G	G	G	G	G	G	A	G	G	G	G	A	A	G	A	G	G	G	G	G	G	G	G	G	G	G	G	G	G	G	G	G	G	G	G	G	G	G	A	A	G
chr1_8359289	chromosome_1	8359289	G	G	G	G	G	G	G	G	G	G	G	G	A	G	G	G	G	A	A	G	G/-	G	G	G	G	G	G	G	G	G	G	G	G	G	G	G	G	G	G	G	G	G	G	G	A	A	G
chr1_8520263	chromosome_1	8520263	T	T	T	T	T	T	C	T	T	T/C	T	C	T	T	T	T	T	C	T	T	T	T	T	T	T	T	T	T	T	T	T	T	T	T	T	T	T	T	T	T	T	T	T	T	C	C	T
chr1_8520271	chromosome_1	8520271	C	C	C	C	C	C	C/G	C	C	C/G	C	G	C	C	C	C	C	G	C	C	C	C	C	C	C	C	C	C	C	C	C	C	C	C	C	C	C	C	C	C	C	C	C	C	G	G	C
chr1_8676827	chromosome_1	8676827	A	A	G	A	A	A	A	G	G	G	A/G	A	A	A	A	A/G	A	A	A	A	A	A	G	G	G	G	G	G	G	G	G	G	A	G	A	A	G	A	G	G	G	A	G	A	A	G	A
chr1_8767288	chromosome_1	8767288	G	G	G	G	G	G	G/A	G	G	G	G	G	G	G	G	G	G	G	G/A	G/A	G/A	G	G	G	G	G	G	G	G	G	G	G	G	G	G	G	G	G/A	G	G	G	G/A	G	G/A	G	G	G/A
chr1_8767297	chromosome_1	8767297	A	A	A	A	A	A	A/G	A	A	A	A	A	A	A	A	A	A	A	A/G	A/G	A	A	A	A	A	A	A	A	A	A	A	A	A	A	A	A	A	A	A	A	A	A	A	A/G	A	A	A/G
chr1_8767298	chromosome_1	8767298	A	A	A	A	A	A	A/C	A	A	A	A	A	A	A	A	A	A	A	A/C	A/C	A	A	A	A	A	A	A	A	A	A	A	A	A	A	A	A	A	A	A	A	A	A	A	A/C	A	A	A/C
chr1_8778315	chromosome_1	8778315	C	C	C	C	C	C	C/A	C	C	C	C	C	C	C	C	C	C	C	A	A	A	C	C	C	C	C	C	C	C	C	C	C	C	C	C	C	C	A	C	C	C	A	C	A	C	C	A
chr1_8778320	chromosome_1	8778320	C	C	C	C	C	C	C/G	C	C	C	C	C	C	C	C	C	C	C	G	G	G	C	C	C	C	C	C	C	C	C	C	C	C	C	C	C	C	G	C	C	C	G	C	G	C	C	G
chr1_8778326	chromosome_1	8778326	C	C	C	C	C	C	C/A	C	C	C	C	C	C	C	C	C	C	C	A	A	A	C	C	C	C	C	C	C	C	C	C	C	C	C	C	C	C	A	C	C	C	A	C	A	C	C	A
chr1_8778347	chromosome_1	8778347	T	T	T	T	T	T	T/C	T	T	T	T	T	T	T	T	T	T	T	C	C	C	T	T	T	T	T	T	T	T	T	T	T	T	T	T	T	T	C	T	T	T	C	T	C	T	T	C
chr1_8778409	chromosome_1	8778409	A	A	A	A	A	A	A	A	A	A	A	A	A	A	A	A	A	A	G	G	G	A	A	A	A	A	A	A	A	A	A	A	A	A	A	A	A	G	A	A	A	G	A	G	A	A	G
chr1_8778447	chromosome_1	8778447	A	A	A	A	A	A	A	A	A	A	A	A	A	A	A	A	A	A	C	C	C	A	A	A	A	A	A	A	A	A	A	A	A	A	A	A	A	C	A	A	A	C	A	C	A	A	C
chr1_8813031	chromosome_1	8813031	A	A	G	A	A	A	G	G	G	G	G	A	A	A	A	A/G	A	A	G	G	G	A	G	G	G	G	G	G	G	G	G	G	A	G	A	A	G	G	G	G	G	G	G	G	A	G	G
chr1_8819202	chromosome_1	8819202	C	C	C	C	C	C	C/T	C	C	C	C/T	C	C	C	C	C	C	C	T	T	T	C	C	C	C	C	C	C	C	C	C	C	C	C	C	C	C	T	C	C	C	T	C	T	C	C	T
chr1_8917192	chromosome_1	8917192	G	G	T	G	G	G	T	G	T	T	T	G	G	G	G	G/T	G	G	T	T	T	G	G	T	G	G	G	G/T	G	T	T	G	G	G	G	G	T	T	G	G	G	T	T	T	T	G	T
chr1_8917228	chromosome_1	8917228	C	C	T	C	C	C	C/T	C	T	T	T	C	C	C	C	C/T	C	C	T	T	T	C	C	T	C	C	C	C/T	C	T	T	C	C	C	C	C	T	T	C	C	C	T	T	T	T	C	T
chr1_8917267	chromosome_1	8917267	T	T	G	T	T	T	G	T	G	G	G	T	T	T	T	T/G	T	T	G	G	G	T	T	G	T	T	T	T/G	T	G	G	T	T	T	T	T	G	G	T	T	T	G	G	G	G	T	G
chr1_9034181	chromosome_1	9034181	C	C	C/G	C	C	C	C	C/G	C	C/G	C	C	C	C	C	C/G	C	C	C	C	C/G	C	C/G	C/G	C	C/G	C/G	C/G	C/G	C/G	C	C/G	C	C/G	C	C	C/G	C	C/G	C/G	C/G	C	C/G	C	C	C	C
chr1_9034185	chromosome_1	9034185	C	C	C/G	C	C	C	C	C/G	C	C/G	C	C	C	C	C	C/G	C	C	C	C	C/G	C	C/G	C/G	C	C/G	C/G	C/G	C/G	C/G	C	C/G	C	C/G	C	C	C/G	C	C/G	C/G	C/G	C	C/G	C	C	C	C
chr1_9034187	chromosome_1	9034187	C	C	C/G	C	C	C	C	C/G	C	C/G	C	C	C	C	C	C/G	C	C	C	C	C/G	C	C/G	C/G	C	C/G	C/G	C/G	C/G	C/G	C	C/G	C	C/G	C	C	C/G	C	C/G	C/G	C/G	C	C/G	C	C	C	C
chr1_9034188	chromosome_1	9034188	A	A	A	A	A	A	A	A	A	A	A/T	T	A	A	A	A	A	A	A	T	A	A	A	A	T	A	A	A	A	A	A	A	A	A	A	A	A	A	A	A	A	A	A	T	A	T	T
chr1_9061915	chromosome_1	9061915	C	C	T	C	C	C	C	T	T	T	T	T	C	C	C	C/T	C	C	C	T	C/T	C	T	T	T	T	T	T	T	T	T	T	C	T	C	C	T	C	T	T	T	C	T	T	C	T	T
chr1_9061956	chromosome_1	9061956	C	C	C	C	C	C	C	C	T	T	C/T	C	C	C	C	C	C	C	C	C	C	C	C	C	C	C	C	C/T	C	T	T	C	C	C	C	C	T	C	C	C	C	C	C	C	C	C	C
chr1_9077524	chromosome_1	9077524	C	C	C	C	C	C	C	T	C	C	C	C	C	C	C	C	C	C	C	C	C	C	T	T	C	T	T	T	T	C	C	T	C	T	C	C	C	C	T	T	T	C	C	C	C	C	C
chr1_9077527	chromosome_1	9077527	C	C	C	C	C	C	C	T	C	C	C	C	C	C	C	C	C	C	C	C	C	C	T	T	C	T	T	T	T	C	C	T	C	T	C	C	C	C	T	T	T	C	C	C	C	C	C
chr1_9077557	chromosome_1	9077557	G	G	G	G	G	G	G	C	G	G	G	G	G	G	G	G	G	G	G	G	G	G	C	C	G	C	C	C	C	G	G	C	G	C	G	G	G	G	C	C	C	G	G	G	G	G	G
chr1_9077989	chromosome_1	9077989	G	G	G	G	G	G	G	G	T	T	T	T	G	G	G	G	G	G	G	T	G	G	G	G	T	G	G	G	G	T	T	G	G	G	G	G	T	G	G	G	G	G	G	T	G	T	T
chr1_9197031	chromosome_1	9197031	A	A	A	A	A	A	A	A	A	A	A/C	C	A	A	A	A	A	A	A	C	A	A	A	A	C	A	A	A	A	A	A	A	A	A	A	A	A	A	A	A	A	A	A	C	A/C	C	C
chr1_9197237	chromosome_1	9197237	G	G	G	G	G	G	G	G	G	G	G	A	G	G	G	G	G	G	G	G	G	G	G	G	A	G	G	G	G	G	G	G	G	G	G	G	G	G	G	G	G	G	G	G/A	G	A	G/A
chr1_9308363	chromosome_1	9308363	A	A	A	A	A	A	A	G	A	A	A	A	A	A	A	A	A	A	A	A	A	A	G	A	A	G	G	G	G	A	A	G	A	G	A	A	A	A	G	G	G	A	A	A	A	A	A
chr1_9308374	chromosome_1	9308374	C	C	C	C	C	C	C	G	C	C	C	C	C	C	C	C	C	C	C	C	C	C	G	C	C	G	G	G	G	C	C	G	C	G	C	C	C	C	G	G	G	C	C	C	C	C	C
chr1_9308383	chromosome_1	9308383	T	C	C	T	T	T	T/C	C	C	C	C	C	T	T	T	T/C	T	T	C	C	C	T	C	C	C	C	C	C	C	C	C	C	C	C	C	C	C	C	C	C	C	C	C	C	C	C	C
chr1_9308401	chromosome_1	9308401	G	G	G	G	G	G	G	C	G	G	G	G	G	G	G	G	G	G	G	G	G	G	C	G	G	C	C	C	C	G	G	C	G	C	G	G	G	G	G/C	C	C	G	G	G	G	G	G
chr1_9408271	chromosome_1	9408271	C	C	A	C	C	C	C	C	C	C	C	A	C	C	C	C	C	A	C	C	C	C	C	C	C	C	C	C	C	C	C	C	C	C	C	C	C	C	C	C	C	C	C	C	C	C	C
chr1_9408279	chromosome_1	9408279	C	C	G	C	C	C	C	C	C	C	C	G	C	C	C	C	C	G	C	C	C	C	C	C	C	C	C	C	C	C	C	C	C	C	C	C	C	C	C	C	C	C	C	C	C	C	C
chr1_9408281	chromosome_1	9408281	A	A	T	A	A	A	A	A	A	A	A	T	A	A	A	A	A	T	A	A	A	A	A	A	A	A	A	A	A	A	A	A	A	A	A	A	A	A	A	A	A	A	A	A	A	A	A
chr1_9408283	chromosome_1	9408283	A	A	C	A	A	A	A	A	A	A	A	C	A	A	A	A	A	C	A	A	A	A	A	A	A	A	A	A	A	A	A	A	A	A	A	A	A	A	A	A	A	A	A	A	A	A	A
chr1_9408288	chromosome_1	9408288	G	G	T	G	G	G	G	G	G	G	G	T	G	G	G	G	G	T	G	G	G	G	G	G	G	G	G	G	G	G	G	G	G	G	G	G	G	G	G	G	G	G	G	G	G	G	G
chr1_9408293	chromosome_1	9408293	G	G	A	G	G	G	G	G	G	G	G	A	G	G	G	G	G	A	G	G	G	G	G	G	G	G	G	G	G	G	G	G	G	G	G	G	G	G	G	G	G	G	G	G	G	G	G
chr1_9410020	chromosome_1	9410020	C	C	C	C	C	C/A	A	A	A	A	A	A	A	C	C	C	C	A	A	A	A	C	A	A	C	A	A	A	A	A	A	A	C	A	C	C	A	A	A	A	A	A	A	C	C	C	C
chr1_9417904	chromosome_1	9417904	C	T	C	C	C	C	C	C	C	C	C	C	C	C	C	C	C	C	C	C	C	C	C	C	C	C	C	C	C	C	C	C	T	C	T	T	C	C	C	C	C	C	C	C	C	C	C
chr1_9417957	chromosome_1	9417957	C	G	C	C	C	G	C	C	C	C	C	C	C	C	C	C	C	C	C	C	C	C	C	C	C	C	C	C	C	C	C	C	G	C	G	G	C	C	C	C	C	C	C	C	C	C	C
chr1_9452167	chromosome_1	9452167	A	A	A	A	A	A	A	A	A	A	A	A	C	A	A	A	A	A	A	A	A	A	A	C	A	A	A	A	A	C	A	A	A	A	A	A	C	C	A	C	C	A	A/C	A	A	A	A
chr1_9452168	chromosome_1	9452168	G	G	G	G	G	G	G	G	G	G	G	G	C	G	G	G	G	G	G	C	G	G	G	C	G	G	G	G	G	C	G	G	G	G	G	G	G/C	G	G	C	C	G	G/C	G	G	G	G
chr1_9452173	chromosome_1	9452173	A	A	A	A	A	A	A	A	A	A	A/C	A	C	A	A	A	A	A	A	C	A	A	A	C	A	A	A	A	A	C	A	A	A	A	A	A	C	C	A	C	C	A	A/C	A	A	A	A
chr1_9471499	chromosome_1	9471499	G	G	G	G	G	G	G	G	G	G	G/A	G	A	G	G	G	G	G	G	A	G	G	G	G	G	G	G	G	G	G	G	G	G	G	G	G	G	G	G	G	G	G	G	G	G	G	G
chr1_9471503	chromosome_1	9471503	A	A	A	A	A	A	A	A	A	A	A/T	A	T	A	A	A	A	A	A	T	A	A	A	A	A	A	A	A	A	A	A	A	A	A	A	A	A	A	A	A	A	A	A	A	A	A	A
chr1_9471507	chromosome_1	9471507	G	G	G	G	G	G	G	G	G	G	G/T	G	T	G	G	G	G	G	G	T	G	G	G	G	G	G	G	G	G	G	G	G	G	G	G	G	G	G	G	G	G	G	G	G	G	G	G
chr1_9471510	chromosome_1	9471510	G	G	G	G	G	G	G	G	G	G	G/C	G	C	G	G	G	G	G	G	C	G	G	G	G	G	G	G	G	G	G	G	G	G	G	G	G	G	G	G	G	G	G	G	G	G	G	G
chr1_9471605	chromosome_1	9471605	A	A	C	A	A	C	A/C	C	C	C	C	C	C	A	C	A/C	A	C	C	C	C	A	C	C	A	A/C	C	C	A/C	C	C	C	A	C	A	A	C	C	C	C	C	C	A/C	A	A	A	A
chr1_9550647	chromosome_1	9550647	C	C	C	C	C	C	C	T	T	C/T	T	T	C	C	C	C	C	T	T	C	C	C	T	C	C	T	T	T	T	C	T	T	C	T	C	C	C	C	T	C	C	C	C	C	C	C	C
chr1_9550678	chromosome_1	9550678	G	G	G	G	G	G	G	G	G	G	G	G	G	G	G	G	G	G	G	G	G	G	G	G/T	G	G	G	G	G	G/T	G	G	G	G	G	G	G/T	G	G	G	G	G	G	G	G	G	G
chr1_9550679	chromosome_1	9550679	G	G	G	G	G	G	G	G	G	G	G	G	G	G	G	G	G	G	G	G	G	G	G	G/T	G	G	G	G	G	G/T	G	G	G	G	G	G	G/T	G	G	G	G	G	G	G	G	G	G
chr1_9550683	chromosome_1	9550683	G	G	G	G	G	G	G	G	G	G/A	G	G	G	G	G	G	G	G	G	G	G	G	G	A	G	G	G	G	G	A	G	G	G	G	G	G	G/A	G	G	G	G	G	G	G	G	G	G
chr1_9550691	chromosome_1	9550691	G	G	G	G	G	G	G	G	G	G/A	G	G	G	G	G	G	G	G	G	G	G	G	G	A	G	G	G	G	G	A	G	G	G	G	G	G	G/A	G	G	G	G	G	G	G	G	G	G
chr1_9573428	chromosome_1	9573428	C	T	T	T	T	T	T	C	C	C	C	T	C	T	T	C/T	C	T	T	C	T	C	C	C	T	C	C	C	C	C	C	C	T	C	T	T	C	T	C	T	T	T	C	T	T	T	T
chr1_9576502	chromosome_1	9576502	G	A	A	G/A	G	A	G/A	G	G	G	G	A	G	G	A	G	G	A	A	G	A	G	G	G	G	G	G	G	G	G	G	G	A	G	A	A	G	G	G	G	G	A	G	G/A	A	G	G
chr1_9576520	chromosome_1	9576520	G	G	G	G	G	G	G	T	T	T	T	G	G	G	G	G	G	G	G	G	G	G	T	T	G	T	T	T	T	T	T	T	G	T	G	G	T	G	T	G	G	G	G	G	G	G	G
chr1_9576521	chromosome_1	9576521	G	G	G	G	G	G	G	T	T	T	T	G	G	G	G	G	G	G	G	G	G	G	T	T	G	T	T	T	T	T	T	T	G	T	G	G	T	G	T	G	G	G	G	G	G	G	G
chr1_9576522	chromosome_1	9576522	G	G	G	G	G	G	G	T	T	T	T	G	G	G	G	G	G	G	G	G	G	G	T	T	G	T	T	T	T	T	T	T	G	T	G	G	T	G	T	G	G	G	G	G	G	G	G
chr1_9576548	chromosome_1	9576548	G	A	A	G/A	G	A	A	G	G	G	G	A	G	G	A	G	G	A	A	G	A	G	G	G	A	G	G	G	G	G	G	G	A	G	A	A	G	G	G	G	G	A	G	G/A	A	A	G
chr1_9576566	chromosome_1	9576566	A	G	G	A/G	A	G	G	A	A	A	A	G	A	A	G	A	A	G	G	A	G	A	A	A	G	A	A	A	A	A	A	A	G	A	G	G	A	A	A	A	A	G	A	A/G	G	G	A
chr1_9639924	chromosome_1	9639924	A	C	C	C	C	C	C	C	C	C	C	C/T	A	C	C	A/C	A	C	C	C	C	A	C	C	C	C	C	C/T	C	C	C	C	C	C	C	C	C	C	C	C	C	C	C	C	C	C	C
chr1_9639970	chromosome_1	9639970	G	G	G/C	G/C	G/C	G/C	G/C	G/C	G/C	G/C	G/C	G/C	G	G/C	G	G	G	G/C	G	G	G	G	G/C	G/C	G	G/C	G/C	G/C	G/C	G/C	G/C	G/C	G	G/C	G/C	G/C	G/C	G	G/C	G	G	G/C	G/C	G	G	G	G
chr1_9848602	chromosome_1	9848602	C	C	C	C	C	C	C	C	C	C	C	C	C	C	C	C	C	C	C	C	C/G	C	C	C	G	C	C	C	C	C	C	C	C	C	C	C	C	C	C	C	C	C	G	C	C	C	C
chr1_9848615	chromosome_1	9848615	A	A	A	A	A	T	A	T	T	T	T	A	A	A	T	A/T	A	A	A	A	A/G	A	T	T	A/G	T	T	T	T	T	T	T	A	T	A	A	T	T	T	T	T	T	A/G	A	A	A	T
chr1_9848635	chromosome_1	9848635	T	T	T	T	T	T	T	T	T	T	T	T	T	T	T	T	T	T	T	T	C	T	T	T	C	T	T	T	T	T	T	T	T	T	T	T	T	T	T	T	T	T	C	T	T	T	T
chr1_9855345	chromosome_1	9855345	T	T	T/C	T	T	T	T	T	T	T	T	T	T	T	T	T	T	T	T	T	T/C	T	T	T	C	T	T	T	T	T	T	T	T	T	T	T	T	T	T	T	T	T	C	T	T	T	T
chr1_9943956	chromosome_1	9943956	G	G	A	G/A	G	G	A	G	G	G	G	G	A	G	G	G	G	G	A	G	G	G	G	G	G	G	G	G	G	G	G	G	G	G	G	G	G	G	G	G	G	G	G	A	G	G	A
chr1_9943957	chromosome_1	9943957	T	T	C	T/C	T	T	C	T	T	T	T	T	C	T	T	T	T	T	C	T	T	T	T	T	T	T	T	T	T	T	T	T	T	T	T	T	T	T	T	T	T	T	T	C	T	T	C
chr1_9943958	chromosome_1	9943958	T	T	G	T/G	T	T	G	T	T	T	T	T	G	T	T	T	T	T	G	T	T	T	T	T	T	T	T	T	T	T	T	T	T	T	T	T	T	T	T	T	T	T	T	G	T	T	G
chr1_9943961	chromosome_1	9943961	C	C	T	C/T	C	C	T	C	C	C	C	C	T	C	C	C	C	C	T	C	C	C	C	C	C	C	C	C	C	C	C	C	C	C	C	C	C	C	C	C	C	C	C	T	C	C	T
chr1_9943964	chromosome_1	9943964	C	C	T	C/T	C	C	T	C	C	C	C	C	T	C	C	C	C	C	T	C	C	C	C	C	C	C	C	C	C	C	C	C	C	C	C	C	C	C	C	C	C	C	C	T	C	C	T
chr1_10016712	chromosome_1	10016712	T	T	C	T	T	T	C	C	C	C	T/C	C	T	T	T	T/C	T	T	C	T	C	T	C	C	T	C	C	C	C	C	C	C	T	C	T	T	C	C	C	C	C	C	C	T/C	T	T	C
chr1_10017203	chromosome_1	10017203	G	G	G	G	G	G	G	G	G	G	G	G	G	G	G	G	G	G	G	G	G	G	G	G	G	G	G	G	G	G	G	G	G	G	G	G	G	G	G	G	G	G	G	G	C	G	G
chr1_10094476	chromosome_1	10094476	G	G	G	G	G	G	G	G	G	G	G	G	C	G	G	G	G	G	G	G	G	G	G	G	G	G	G	G	G	G	G	G	G	G	G	G	G	G	G	G	G	G	G	G	G	G	C
chr1_10136555	chromosome_1	10136555	G	G	G	G	G	G	G	G	G	G	G	G	A	G	G	G	G	G	G	G	G	G	G	G	G	G	G	G	G	G	G	G	G	G	G	G	G	G	G	G	G	G	G	G	A	G	A
chr1_10136556	chromosome_1	10136556	C	C	C	C/A	C	C	C	C	C	C	C	C	A	C	C	C	C	C	C	C	C	C	C	C	C	C	C	C/A	C	C	C	C	C	C	C	C	A	C	C	C	C	C	C	C	A	C	A
chr1_10161903	chromosome_1	10161903	G	G	G	G	G	G	G/A	G	G	G	G	G	G	G	G	G	G	G	A	G	G	G	G	G	G	G	G	G/A	G	A	A	G	G	G	G	G	A	G	G	G	G	A	A	G	G	G	G
chr1_10172236	chromosome_1	10172236	A	A	A	A	A	A	A	A	A	A	A	A	A	A	A	A	A	A	A	A	A	A	A	A	A	A	A	A	A	A	A	A	A	A	A	A	A	A	A	A	A	A	A	A	A	A	A
chr1_10172254	chromosome_1	10172254	G	G	G	G	G	G	G	G	G	G	G	G	G	G	G	G	G	G	G	G	G	G	G	G	G	G	G	G	G	G	G	G	G	G	G	G	G	G	G	G	G	G	G	G	G	G	G
chr1_10202166	chromosome_1	10202166	G	G	G	G	G	G	G	G	G	G	G	G	A	G	G	G	G	G	G	G	G	G	G	G	G	G	G	G	G	G	G	G	G	G	G	G	G	G	G	G	G	G	G	G	G	G	A
chr1_10238793	chromosome_1	10238793	G	G	G	G	G	G	G	G	G	G	G	G	A	G	G	G	G	G	G	G	G	G	G	G	G	G	G	G	G	G	G	G	G	G	G	G	G	G	G	G	G	G	G	G	G	G	A
chr1_10238806	chromosome_1	10238806	A	A	A	A	A	A	A	A	A	A	A	A	T	A	A	A	A	A	A	A	A	A	A	A	A	A	A	A	A	A	A	A	A	A	A	A	A	A	A	A	A	A	A	A	A	A	T
chr1_10321619	chromosome_1	10321619	C	A	C	C	C/A	C	C/A	A	A	A	A	A	C	C	C	C/A	C	A	A	A	A	C	A	A	C	A	A	C/A	A	C	A	A	A	A	A	A	A	A	A	A	A	A	A	A	A	A	A
chr1_10322442	chromosome_1	10322442	G	G	G/-	G	G/-	G/-	G/-	G	G	G/-	G/-	-	G	G/-	G/-	G/-	G/-	-	G	G	-	G/-	G	G	G/-	G	G	G	G	G	G/-	G	G	G	G	G	G	G/-	G	G	G	-	-	G/-	-	G/-	G
chr1_10322446	chromosome_1	10322446	G	G	G	G	G	G	G	G	G	G	G	-	G	G	G	G	G	-	G	G	-	G	G	G	G	G	G	G	G	G	G	G	G	G	G	G	G	G	G	G	G	G	G	G	-	G	G
chr1_10393737	chromosome_1	10393737	A	A	A	A	A	A	A	A	A	A	A	G	A	A	A	A	A	A	A	A	A	A	A	A	A	A	A	A	A	A	A	A	A	A	A	A	A	A	A	A	A	A	A	A	G	A	A
chr1_10488928	chromosome_1	10488928	C	G	C	C	C	C	C	C	G	G	G	G	C	C	C	C/G	C	G	C	G	C	C	C	C	C	C	C	C	C	C	C	C	G	C	G	G	C	C	C	C	C	C	G	G	C	G	G
chr1_10488969	chromosome_1	10488969	G	G	G	G	G	G	G	G	A	A	G/A	G	G	G	G	G/A	G	G	G	G	G	G	G	G	G	G	G	G	G	G	G	G	G	G	G	G	G	G	G	G	G	G	G	G	G	G	G
chr1_10488973	chromosome_1	10488973	A	A	A	A	A	A	G	A	A	A	A/G	A	A	A	A	A	A	G	G	G	G	A	G	A	G	A	A	A	A	A	A	A	A	A	A	A	G	A	A	A	A	A	A	G	G	G	G
chr1_10583994	chromosome_1	10583994	T	T	T	T	T	T	T	T	T	T	T	T	T	T	T	T	T	T	T	T	T	T	T	T	T	T	T	T	T	T	T	T	T	T	T	T	T	T	T	T	T	T	T	T	T	T	T
chr1_10584114	chromosome_1	10584114	T	G	T	T	T	T	G	G	G	G	G	G	T	T	T	T/G	T	G	G	G	G	T	G	G	G	G	G	G	G	G	G	G	G	G	G	G	G	G	G	G	G	G	G	G	G	G	G
chr1_10694444	chromosome_1	10694444	G	T	G	G	G	G	G	G	G	G	G	G	G	G	G	G	G	G	G	G	G	G	G	G	G	G	G	G/T	G	T	G	G	T	G	T	T	G	T	G	G	G	G	G	G	G	G	G
chr1_10733519	chromosome_1	10733519	G	G	G	G	G	G	A	A	A	A	A	G/A	G	G	G	G	G	A	G	A	G	G	G	A	A	A	A	G/A	A	G	A	A	G	A	G	G	G	A	A	A	A	A	A	G	G	G	G
chr1_10756267	chromosome_1	10756267	T	T	T	T	T	T	T	T	G	G	G	T	T	T	T	T	T	G	G	G	G	T	T	T	T	T	T	T	T	T	G	T	T	T	T	T	T	T	T	T	T	G	G	T	G	T	T
chr1_10838122	chromosome_1	10838122	A	T	A	A	A	A	A	A	A	A	A	A	A	A	A	A	A	A	A	A	A	A	A	A	A	A	A	A	A	A	A	A	T	A	T	T	A	A	A	A	A	A	A	A	A	A	A
chr1_10990553	chromosome_1	10990553	C	G	C	C	C	C	C	C	C	C	C	C	C	C	C	C	C	C	C	C	C	C	C	C	C	C	C	C	C	C	C	C	G	C	G	G	C	C	C	C	C	C	C	C	C	C	C
chr1_10990575	chromosome_1	10990575	G	G	G	G	G	G	G	A	G	G	G	G	G	G	G	G	G	G	G	G	G	G	A	G	G	A	A	G/A	G	A	G	G	G	G	G	G	A	G	A	A	A	G	G	G	G	G	G
chr1_10990603	chromosome_1	10990603	C	C	C	C	C	C	C	C	C	C	C	T	T	C	C	C	C	C	C	C	C	C	C	C	C	C	C	C	C	C	C	C	T	C	C/T	T	C	C	C	C	C	C	C	C	C	T	C
chr1_10990605	chromosome_1	10990605	G	G	G	G	G	G	G	G	G	G	G	A	A	G	G	G	G	G	G	G	G	G	G	G	G	G	G	G	G	G	G	G	A	G	G/A	A	G	G	G	G	G	G	G	G	G	A	G
chr1_10990625	chromosome_1	10990625	C	C	C	C	C	C	C	C	C	C	C	T	T	C	C	C	C	C	C	C	C	C	C	C	C	C	C	C	C	C	C	C	T	C	C/T	T	C	C	C	C	C	C	C	C	C	T	C
chr1_10990626	chromosome_1	10990626	A	A	A	A	A	A	A	A	A	A	A	G	G	A	A	A	A	A	A	A	A	A	A	A	A	A	A	A	A	A	A	A	G	A	A/G	G	A	A	A	A	A	A	A	A	A	G	A
chr1_10990630	chromosome_1	10990630	G	G	G	G	G	G	G	G	G	G	G	A	A	G	G	G	G	G	G	G	G	G	G	G	G	G	G	G	G	G	G	G	A	G	G/A	A	G	G	G	G	G	G	G	G	G	A	G
chr1_10990654	chromosome_1	10990654	G	G	G	G	G	G	G	G	G	G	G	A	A	G	G	G	G	G	G	G	G	G	G	G	G	G	G	G	G	G	G	G	A	G	G/A	A	G	G	G	G	G	G	G	G	G	A	G
chr1_10990656	chromosome_1	10990656	C	C	C	C	C	C	C	C	C	C	C	T	T	C	C	C	C	C	C	C	C	C	C	C	C	C	C	C	C	C	C	C	T	C	C/T	T	C	C	C	C	C	C	C	C	C	T	C
chr1_10990660	chromosome_1	10990660	C	C	C	C	C	C	C	C	C	C	C	T	T	C	C	C	C	C	C	C	C	C	C	C	C	C	C	C	C	C	C	C	T	C	C/T	T	C	C	C	C	C	C	C	C	C	T	C
chr1_11028733	chromosome_1	11028733	C	C	C/A	C	C	C	C	C	A	A	C/A	C	C	C	C	C	C	C	A	C	C	C	C	A	C	C	C	C	A	C	A	C	C	A	C	C	C	A	C	C	C	A	A	C	C	C	C
chr1_11122804	chromosome_1	11122804	G	G	G	G	G	G	G	G	G	G	G	G	G	G	G	G	G	G	G	G	C	G	G	G	G	G	G	G	G	G	G	G	G	G	G	G	G	G	G	G	G	G	G	G	C	G	G
chr1_11122809	chromosome_1	11122809	A	A	A	A	A	A	A	A	A	A	A	A	A	A	A	A	A	A	A	A	G	A	A	A	A	A	A	A	A	A	A	A	A	A	A	A	A	A	A	A	A	A	A	A	G	A	A
chr1_11122812	chromosome_1	11122812	G	G	G	G	G	G	G	G	G	G	G	G	G	G	G	G	G	G	G	G	C	G	G	G	G	G	G	G	G	G	G	G	G	G	G	G	G	G	G	G	G	G	G	G	C	G	G
chr1_11122814	chromosome_1	11122814	C	C	C	C	C	C	C	C	C	C	C	C	C	C	C	C	C	C	C	C	A	C	C	C	C	C	C	C	C	C	C	C	C	C	C	C	C	C	C	C	C	C	C	C	A	C	C
chr1_11122818	chromosome_1	11122818	C	C	C	C	C	C	C	C	C	C	C	C	C	C	C	C	C	C	C	C	G	C	C	C	C	C	C	C	C	C	C	C	C	C	C	C	C	C	C	C	C	C	C	C	G	C	C
chr1_11122820	chromosome_1	11122820	G	G	G	G	G	G	G	G	G	G	G	G	G	G	G	G	G	G	G	G	C	G	G	G	G	G	G	G	G	G	G	G	G	G	G	G	G	G	G	G	G	G	G	G	C	G	G
chr1_11122826	chromosome_1	11122826	A	A	A	A	A	A	A	A	A	A	A	A	A	A	A	A	A	A	A	A	C	A	A	A	A	A	A	A	A	A	A	A	A	A	A	A	A	A	A	A	A	A	A	A	C	A	A
chr1_11122827	chromosome_1	11122827	A	A	A	A	A	A	A	A	A	A	A	A	A	A	A	A	A	A	A	A	G	A	A	A	A	A	A	A	A	A	A	A	A	A	A	A	A	A	A	A	A	A	A	A	G	A	A
chr1_11122831	chromosome_1	11122831	A	A	A	A	A	A	A	A	A	A	A	A	A	A	A	A	A	A	A	A	C	A	A	A	A	A	A	A	A	A	A	A	A	A	A	A	A	A	A	A	A	A	A	A	C	A	A
chr1_11136927	chromosome_1	11136927	G	G	A	G	G	G	G	G	A	A	A	A	G	G	G	G	G	A	A	A	A	G	G	G	A	G	G	G	G/A	G	A	G	G	A	G	G	G	A	G	G	G	A	A	A	G	A	A
chr1_11136951	chromosome_1	11136951	T	T	C	T	T	T	T	T	C	C	C	C	T	T	T	T	T	C	C	C	C	T	T	T	C	T	T	T	T/C	T	C	T	T	C	T	T	T	C	T	T	T	C	C	C	T	C	C
chr1_11136980	chromosome_1	11136980	T	T	C	T	T	T	T	T	C	C	C	C	T	T	T	T	T	C	C	C	C	T	T	T	C	T	T	T	T/C	T	C	T	T	C	T	T	T	C	T	T	T	C	C	C	T	C	C
chr1_11137003	chromosome_1	11137003	A	A	G	A	A	A	A	A	G	G	G	G	A	A	A	A/G	A	G	G	G	G	A	A	A	G	A	A	A	A	A	G	A	A	G	A	A	A	G	A	A	A	G	G	G	A	G	G
chr1_11137045	chromosome_1	11137045	G	G	C	G	G	G	G	G	C	C	C	C	G	G	G	G/C	G	C	C	C	C	G	G	G	C	G	G	G	G	G	C	G	G	C	G	G	G	C	G	G	G	C	C	C	G	C	C
chr1_11195426	chromosome_1	11195426	T	T	A	T/A	T	T	T/A	A	T	T	T	T	T	T	T	T/A	T	A	A	T	T	T	A	A	T	A	A	A	A	A	A	A	T	A	T	T	A	A	A	A	A	A	A	T	T	T	T
chr1_11195483	chromosome_1	11195483	G	G	G	G/C	G	G	G	C	G	G	G	G	G	G	G	G	G	G	C	G	G	G	C	C	G	C	C	C	C	C	C	C	G	C	G	G	C	C	C	C	C	C	G	G	G	G	G
chr1_11229921	chromosome_1	11229921	C	C	T	T	C/T	C/T	T	T	T	T	C/T	T	C	C	C	C/T	C	C	T	C	T	C	T	T	C	T	T	T	T	T	T	T	C	T	C	C	T	T	T	T	T	T	T	C/T	C	T	C
chr1_11229968	chromosome_1	11229968	C	C	G	C/G	G	C/G	G	G	G	G	C/G	G	C	C	C	C/G	C	C	G	C	C	C	G	G	C	G	G	G	G	G	G	G	C	G	C	C	G	G	G	G	G	G	G	G	C	G	C
chr1_11231063	chromosome_1	11231063	C	C	G	G	G	C/G	G	G	G	G	C/G	G	C	C	C	G	C	C	G	C	G	C	G	G	C	G	G	G	G	G	G	G	C	G	C	C	G	G	G	G	G	G	G	G	C	G	C
chr1_11387848	chromosome_1	11387848	T	T	T	T	T	T/A	T	T	T	T	T	T	T	T	T	T/A	T	T	T	T	T	T	T	T	T	T	T	T	T	T	T	T	T	T	T	T	T	T	T	T	T	T	T	T	T	T	T
chr1_11387849	chromosome_1	11387849	G	G	G	G	G	G/A	G	G	G	G	G	G	G	G	G	G/A	G	G	G	G	G	G	G	G	G	G	G	G	G	G	G	G	G	G	G	G	G	G	G	G	G	G	G	G	G	G	G
chr1_11439995	chromosome_1	11439995	C	C	C	C	C	C	C	C	C	C	C	C	C	C	C	C	C	C	C	C	T	C	C	C	C	C	C	C	C	C	C	C	C	C	C	C	C	C	C	C	C	C	C	C	C	C	C
chr1_11495175	chromosome_1	11495175	C	C	A	C	C	C/A	A	C	A	A	A	A	C	C	C	C/A	C	C	C	A	A	C	C	A	C	C	C	C	C	C	A	C	C	A	C	C	A	A	C	C	C	C	A	C	C	C	C
chr1_11495177	chromosome_1	11495177	C	C	G	C	C	C/G	G	C	G	G	G	G	C	C	C	C/G	C	C	C	G	G	C	C	G	C	C	C	C	C	C	G	C	C	G	C	C	G	G	C	C	C	C	G	C	C	C	C
chr1_11495241	chromosome_1	11495241	T	T	C	T	T	T	T/C	T	C	C	C	C	T	T	T	T/C	T	T	T	C	C	T	T	C	T	T	T	T	T	T	C	T	T	C	T	T	C	T/C	T	T	T	T	C	T	T	T	T
chr1_11601585	chromosome_1	11601585	T	T	G	T	T/G	T	G	G	G	G	G	G	T	T	T	T/G	T	G	T	T/G	T	T	G	G	T	G	G	G	G	G	G	G	T	G	T	T	G	G	G	G	G	G	G	G	G	G	G
chr1_11601661	chromosome_1	11601661	A	A	G	A	A/G	A	A/G	G	G	G	G	G	A	A	A	A/G	A	G	A	G	A	A	G	G	A	G	G	G	G	G	G	G	A	G	A	A	G	G	G	G	G	G	G	G	G	G	G
chr1_11608390	chromosome_1	11608390	G	G	G	G	G	G	G	G	G	G	G	G	G	G	G	G	G	G	G	G	A	G	G	G	G	G	G	G	G	G	G	G	G	G	G	G	G	G	G	G	G	G	G	G	G	G	G
chr1_11608399	chromosome_1	11608399	G	G/A	G	G	G	G	G	G	A	A	G/A	A	G	G	G	G/A	G	A	G	G	G	G	G	A	G	G	G	G	G	A	A	G	G	A	G	G	A	A	G	G	G	G	A	G	A	G	G
chr1_11608404	chromosome_1	11608404	T	T	T	T	T	T	T	T	T	T	T/G	T	T	T	T	T	T	T	T	G	T	T	T	T	T	T	T	T	T	T	T	T	T	T	T	T	T	T	T	T	T	T	T	G	T	G	G
chr1_11611021	chromosome_1	11611021	G	G	G	G	G	G	G	G	G	G	G	G	G	G	G	G	G	G	G	T	G	G	G	G	G	G	G	G	G	G	G	G	G	G	G	G	G	G	G	G	G	G	G	T	G	T	T
chr1_11611022	chromosome_1	11611022	G	G	G	G	G	G	G	G	G	G	G	G	G	G	G	G	G	G	G	C	G	G	G	G	G	G	G	G	G	G	G	G	G	G	G	G	G	G	G	G	G	G	G	C	G	C	C
chr1_11611028	chromosome_1	11611028	G	G	G	G	G	G	G	G	G	G	G/A	G	G	G	G	G	G	G	G	A	A	G	G	G	G	G	G	G	G	G	G	G	G	G	G	G	G	G	G	G	G	G	G	A	G	A	A
chr1_11611046	chromosome_1	11611046	A	A	A	A	A	A	A	A	A/G	A	A/G	A	A	A	A	A	A	A	A	G	G	A	A	A/G	A	A	A	A	A	A/G	A	A	A	A/G	A	A	A/G	A	A	A	A	A	A/G	G	A	G	G
chr1_11652431	chromosome_1	11652431	T	T	A	T	T	T	A	A	A	A	T/A	A	T	T	T	T/A	T	A	A	T	A	T	A	A	A	A	A	A	A	A	A	A	T	A	T	T	A	A	A	A	A	A	A	A	A	T	T
chr1_11652435	chromosome_1	11652435	T	T	T	T	T	T	T	C	T	T	T	T	T	T	T	T	T	T	T	T	T	T	C	T	T	C	C	C	C	T	T	C	T	T	T	T	T	T	C	C	C	C	T	T	T	T	T
chr1_11652496	chromosome_1	11652496	T	T	G	T	T	T	G	T	G	G	T/G	G	T	T	T	T/G	T	G	G	T	G	T	T	G	G	T	T	T	T	G	G	T	T	G	T	T	G	G	T	T	T	T	G	T/G	G	T	T
chr1_11652540	chromosome_1	11652540	G	G	G	G	G	G	G	A	G	G	G	G	G	G	G	G	G	G	G	G	G	G	A	G	G	A	A	A	A	G	G	A	G	G	G	G	G	G	A	A	A	A	G	G	G	G	G
chr1_11659524	chromosome_1	11659524	G	G	G	G	G	G	G	A	G	G	G	G	G	G	G	G	G	A	G	G	G	G	A	G	G	A	A	A	A	G	G	A	G	G	G	G	G	G	A	A	A	A	G	G	G	G	G
chr1_11659532	chromosome_1	11659532	G	G	G	G	G	G	G	C	G	G	G	G	G	G	G	G	G	C	G	G	G	G	C	G	G	C	C	C	C	G	G	C	G	G	G	G	G	G	C	C	C	C	G	G	G	G	G
chr1_11659534	chromosome_1	11659534	C	C	C	C	C	C	C	G	C	C	C	C	C	C	C	C	C	G	C	C	C	C	G	C	C	G	G	G	G	C	C	G	C	C	C	C	C	C	G	G	G	G	C	C	C	C	C
chr1_11659641	chromosome_1	11659641	A	A	C	A	A	A	C	A	C	C	A/C	C	A	A	A	A/C	A	C	C	A	C	A	A	C	C	A	A	A	A	C	C	A	A	C	A	A	C	C	A	A	A	A	C	A/C	C	A	A
chr1_11659645	chromosome_1	11659645	A	A	C	A	A	A	C	A	C	C	A/C	C	A	A	A	A/C	A	C	C	A	C	A	A	C	C	A	A	A	A	C	C	A	A	C	A	A	C	C	A	A	A	A	C	A/C	C	A	A
chr1_11659647	chromosome_1	11659647	A	A	C	A	A	A	C	A	C	C	A/C	C	A	A	A	A/C	A	C	C	A	C	A	A	C	C	A	A	A	A	C	C	A	A	C	A	A	C	C	A	A	A	A	C	A/C	C	A	A
chr1_11659650	chromosome_1	11659650	C	C	C	C	C	C	C	A	C	C	C	C	C	C	C	C	C	C	C	C	C	C	A	C	C	A	A	A	A	C	C	A	C	C	C	C	C	C	A	A	A	A	C	C	C	C	C
chr1_11659652	chromosome_1	11659652	C	C	A	C	C	C	A	C	A	A	C/A	A	C	C	C	C/A	C	A	A	C	A	C	C	A	A	C	C	C	C	A	A	C	C	A	C	C	A	A	C	C	C	C	A	C/A	A	C	C
chr1_11659655	chromosome_1	11659655	C	C	A	C	C	C	A	A	A	A	C/A	C	C	C	C	C/A	C	A	A	C	A	C	A	A	A	A	A	A	A	A	A	A	C	A	C	C	A	A	A	A	A	A	A	C/A	C	C	C
chr1_11706745	chromosome_1	11706745	A	A	G	A	A	A	G	G	G	G	G	A	A	A	A	A	A	A	A	G	A	A	G	G	A	G	G	G	G	G	G	G	A	G	A	A	G	G	G	G	G	G	G	A	A	A	A
chr1_11706769	chromosome_1	11706769	C	C	A	C	C	C	A	A	A	A	A	A	C	C	C	C/A	C	A	A	A	A	C	A	A	A	A	A	A	A	A	A	A	C	A	C	C	A	A	A	A	A	A	A	C/A	A	A	A
chr1_11706771	chromosome_1	11706771	A	A	A	A	A	A	A	A	C	A	A	C	A	A	A	A/C	A	C	C	A	C	A	A	A	C	A	A	A	A	A	C	A	A	C	A	A	A	A	A	A	A	A	C	A/C	C	C	C
chr1_11706788	chromosome_1	11706788	C	C	C	C	C	C	C	C	T	C	C	T	C	C	C	C/T	C	T	T	C	T	C	C	C	T	C	C	C	C	C	T	C	C	T	C	C	C	C	C	C	C	C	T	C/T	T	T	T
chr1_11706804	chromosome_1	11706804	T	T	T	T	T	T	T	T	C	T	T	C	T	T	T	T/C	T	C	C	T	C	T	T	T	C	T	T	T	T	T	C	T	T	C	T	T	T	T	T	T	T	T	C	T/C	C	C	C
chr1_11750393	chromosome_1	11750393	G	G	G	G	G	G	G	G	A	A	G/A	G	G	G	G	G	G	G	G	G	G	G	G	G	G	G	G	G	G	A	G	G	G	G	G	G	A	A	G	A	A	G	G	G	G	G	G
chr1_11750494	chromosome_1	11750494	C	C	C	C	C	C	C	G	C	C	C	C	C	C	C	C/G	C	G	C	C	C	C	G	G	G	G	G	G	G	C	C	G	C	C	C	C	C	C	G	C	C	G	C	C	G	C	C
chr1_11776403	chromosome_1	11776403	G	G	G/A	G	G	G	G	G	G	G	G	G	G	G	G	G	G	G	G	G	G	G	G	G	G	G	G	G	G	G	G	G	G	G	G	G	G	G	G	G	G	G	G	G/T	G	T	T
chr1_11776407	chromosome_1	11776407	A	A	A/C	A	A	A	A	A	A	A	A	A	A	A	A	A	A	A	A	A	A	A	A	A	A	A	A	A	A	A	A	A	A	A	A	A	A	A	A	A	A	A	A	A/-	A	-	-
chr1_11776409	chromosome_1	11776409	A	A	A/T	A	A	A	A	A	A	A	A	A	A	A	A	A	A	A	A	A	A	A	A	A	A	A	A	A	A	A	A	A	A	A	A	A	A	A	A	A	A	A	A	A/-	A	-	-
chr1_11778530	chromosome_1	11778530	T	T	T	T	T	T	T/C	C	T/C	T/C	T/C	T	T	T	T	T	T	T/C	T/C	T	T/C	T	T/C	T/C	T/C	T	T/C	T/C	T/C	T/C	T/C	C	T	T/C	T	T	T/C	T	T/C	T/C	T/C	T/C	T/C	T/C	T	T/C	T/C
chr1_11778533	chromosome_1	11778533	G	G	C	G	G	G	C	C	C	C	C	C	G	G	G	G/C	G	C	C	G	C	G	C	C	C	C	C	C	C	C	C	C	G	C	G	G	C	C	C	C	C	C	C	C	C	C	C
chr1_11778535	chromosome_1	11778535	G	G	T	G	G	G	T	T	T	T	T	T	G	G	G	G/T	G	T	T	G	T	G	T	T	T	T	T	T	T	T	T	T	G	T	G	G	T	T	T	T	T	T	T	T	T	T	T
chr1_11778537	chromosome_1	11778537	G	G	A	G	G	G	A	A	A	A	A	A	G	G	G	G/A	G	A	A	G	A	G	A	A	A	A	A	A	A	A	A	A	G	A	G	G	A	A	A	A	A	A	A	A	A	A	A
chr1_11778538	chromosome_1	11778538	G	G	T	G	G	G	T	T	T	T	T	T	G	G	G	G/T	G	T	T	G	T	G	T	T	T	T	T	T	T	T	T	T	G	T	G	G	T	T	T	T	T	T	T	T	T	T	T
chr1_11779037	chromosome_1	11779037	T	T	G	T	T	T	G	G	T	T	T/G	T	T	T	T	T/G	T	G	G	T	G	T	G	G	G	G	G	G	G	T	G	G	T	T	T	T	G	G	G	G	G	G	G	T	T	T	T
chr1_11824599	chromosome_1	11824599	T	T	T	T	T	T	T	T	T	T	T	T	T	T	T	T	T	T	T	T	T	T	T	T	T	T	T	T	T	T	T	T	T	T	T	T	T	T	T	T	T	T	T	T	T	T	T
chr1_11824641	chromosome_1	11824641	C	C	C	C	C	C	T	C	T	C	C/T	C	C	C	C	C	C	C	C	C	T	C	C	C	C	C	C	C	C	C	C	C	C	C	C	C	T	T	C	T	T	C	T	C	C	C	C
chr1_11824669	chromosome_1	11824669	A	A	A	A	A	A	A	A	A	A	A	A	A	A	A	A	A	A	A	A	A	A	A	A	A	A	A	A	A	A	A	A	A	A	A	A	A	A	A	A	A	A	A	A	A	A	A
chr1_11824729	chromosome_1	11824729	G	G	G	G	G	G	G	G	G	G/C	G	G	G	G	G	G	G	G	G	G	G	G	G	C	G	G	G	G	G	C	G	G	G	G	G	G	G	G	G	G	G	G	G	G	G	G	G
chr1_11841798	chromosome_1	11841798	A	A	A	A	A	A	A	A	A	A	A	A	A	A	A	A	A	A	A	A	A	A	A	A	A	A	A	A	A	A	A	A	A	A	A	A	A	A	A	A	A	A	A	A	G	A	A
chr1_11945309	chromosome_1	11945309	C	C	C	C	C	C	C	C	C	C	C	C	C	C	C	C	C	C	C	C	C	C	C	C	G	C	C	C	C	C	C	C	C	C	C	C	C	C	C	C	C	C	C	C	G	C	C
chr1_11945326	chromosome_1	11945326	T	T	T	T	T	T	T	T	T	T	T	T	T	T	T	T	T	T	T	T	T	T	T	T	C	T	T	T	T	T	T	T	T	T	T	T	T	T	T	T	T	T	T	T	C	T	T
chr1_11945329	chromosome_1	11945329	A	A	A	A	A	A	A	A	A	A	A	A	A	A	A	A	A	A	A	A	A	A	A	A	T	A	A	A	A	A	A	A	A	A	A	A	A	A	A	A	A	A	A	A	T	A	A
chr1_11966647	chromosome_1	11966647	C	C	C	C	C	C	C	C	C	C	C/A	A	C	C	C	C	C	C	C	A	C	C	C	C	C	C	C	C	C	C	C	C	C	C	C	C	C	C	C	C	C	C	C	A	C	A	A
chr1_11966649	chromosome_1	11966649	C	C	C	C	C	C	C	C	C	C	C/A	A	C	C	C	C	C	C	C	A	C	C	C	C	C	C	C	C	C	C	C	C	C	C	C	C	C	C	C	C	C	C	C	A	C	A	A
chr1_11966650	chromosome_1	11966650	C	C	C	C	C	C	C	C	C	C	C/G	G	C	C	C	C	C	C	C	G	C	C	C	C	C	C	C	C	C	C	C	C	C	C	C	C	C	C	C	C	C	C	C	G	C	G	G
chr1_11966651	chromosome_1	11966651	T	T	T	T	T	T	T	T	T	T	T/A	A	T	T	T	T	T	T	T	A	T	T	T	T	T	T	T	T	T	T	T	T	T	T	T	T	T	T	T	T	T	T	T	A	T	A	A
chr1_11966658	chromosome_1	11966658	G	G	G	G	G	G	G	G	G	G	G/C	C	G	G	G	G	G	G	G	C	G	G	G	G	G	G	G	G	G	G	G	G	G	G	G	G	G	G	G	G	G	G	G	C	G	C	C
chr1_11981762	chromosome_1	11981762	C	C	C	C	C	C	C	C	C	C	C	G	C	C	C	C	C	C	C	C	C	C	C	C	C	C	C	C	C	C	C	C	G	C	G	G	C	C	C	C	C	C	C	C	C	C	C
chr1_11981768	chromosome_1	11981768	G	G	G	G	G	G	G	G	G	G	G	G	G	G	G	G	G	A	G	G	A	G	G	G	A	G	G	G	G	G	G	G	G	G	G	G	G	G	G	G	G	G	G	G	G	G	G
chr1_11981799	chromosome_1	11981799	G	G	G	G	G	G	G	G	G	G	G	A	G	G	G	G	G	G	G	G	G	G	G	G	G	G	G	G	G	G	G	G	A	G	A	A	G	G	G	G	G	G	G	G	G	G	G
chr1_11981807	chromosome_1	11981807	G	G	G	G	G	G	G	G	G	G	G	G	G	G	G	G	G	A	G	G	A	G	G	G	A	G	G	G	G	G	G	G	G	G	G	G	G	G	G	G	G	G	G	G	G	G	G
chr1_11981817	chromosome_1	11981817	G	G	G	G	G	G	G	G	G	G	G	G	G	G	G	G	G	C	G	G	C	G	G	G	C	G	G	G	G	G	G	G	G	G	G	G	G	G	G	G	G	G	G	G	G	G	G
chr1_11981832	chromosome_1	11981832	G	G	G	G	G	G	G	G	G	G	G	G	G	G	G	G	G	C	G	G	C	G	G	G	C	G	G	G	G	G	G	G	G	G	G	G	G	G	G	G	G	G	G	G	G	G	G
chr1_12085744	chromosome_1	12085744	G	C	G	G	G	G	G	G	G	G	G	G	G	G	G	G	G	G	G	G	C	G	G	G	G	G	G	G	G	G	G	G	G	G	G	G	G	G	G	G	G	G	G	G	G	C	G
chr1_12085777	chromosome_1	12085777	A	G	A	A	A	A	A	A	A	A	A	A	A	A	A	A	A	A	A	A	G	A	A	A	A	A	A	A	A	A	A	A	A	A	A	A	A	A	A	A	A	A	A	A	A	G	A
chr1_12085780	chromosome_1	12085780	G	A	G	G	G	G	G	G	G	G	G	G	G	G	G	G	G	G	G	G	G/A	G	G	G	G	G	G	G	G	G	G	G	G	G	G	G	G	G	G	G	G	G	G	G	G	A	G
chr1_12267542	chromosome_1	12267542	T	C	C	T	T	T	C	C	C	C	T/C	C	T	T	T	T/C	T	T	C	T	C	T	C	C	T	C	C	C	C	C	C	C	T	C	T	T	C	C	C	C	C	C	C	T	T	T	T
chr1_12267547	chromosome_1	12267547	G	G	G	G	G	G	G	G	G	G	G	G	G	G	G	G	G	A	G	G	G	G	G	G	A	G	G	G	G	G	G	G	G	G	G	G	G	G	G	G	G	G	G	A	A	G	A
chr1_12267562	chromosome_1	12267562	T	C	C	T	T	T	C	C	C	C	T/C	C	T	T	T	T/C	T	C	C	T	C	T	C	C	C	C	C	C	C	C	C	C	T	C	T	T	C	C	C	C	C	C	C	C	C	T	C
chr1_12267654	chromosome_1	12267654	C	T	T	C	C	C	T	T	T	T	T	T	C	C	C	C/T	C	C	T	C	T	C	T	T	C	T	T	T	T	T	T	T	C	T	C	C	T	T	C/T	T	T	T	T	C	C	C	C
chr1_12267659	chromosome_1	12267659	C	T	T	C	C	C	T	T	T	T	T	T	C	C	C	C/T	C	C	T	C	T	C	T	T	C	T	T	T	T	T	T	T	C	T	C	C	T	T	C/T	T	T	T	T	C	C	C	C
chr1_12269339	chromosome_1	12269339	C	A	A	C	C	C	A	A	A	A	C/A	C	C	C	C	C/A	C	C/A	A	C	A	C	A	A	C	A	A	A	A	A	A	A	C	A	C	C	A	A	A	A	A	A	A	C/A	C/A	C	C/A
chr1_12269397	chromosome_1	12269397	C	C	C	C	C	C	C	C	C	C	C	C	C	C	C	C	C	A	C	C	C	C	C	C	A	C	C	C	C	C	C	C	C	C	C	C	C	C	C	C	C	C	C	C/A	A	C	C/A
chr1_12269404	chromosome_1	12269404	G	G	G	G	G	G	G	G	G	G	G	G	G	G	G	G	G	T	G	G	G	G	G	G	T	G	G	G	G	G	G	G	G	G	G	G	G	G	G	G	G	G	G	G/T	T	G	G/T
chr1_12281363	chromosome_1	12281363	A	C	C	A	A	A	A/C	C	C	A/C	A/C	A	A	A	A	A/C	A	A	C	A	C	A	C	C	A	C	C	C	C	C	C	C	A	C	A	A	C	C	A/C	C	C	C	C	A	A	A	A
chr1_12427082	chromosome_1	12427082	G	G/C	C	G	G/C	G/C	C	C	C	C	C	C	G/C	G	G	G/C	G/C	C	C	C	C	G	C	C	C	C	C	C	C	C	C	C	G	C	G	G	C	C	C	C	C	C	C	C	C	C	C
chr1_12427085	chromosome_1	12427085	T	T/G	G	T	T/G	T/G	G	G	G	G	G	G	T/G	T	T	T/G	T/G	G	G	G	G	T	G	G	G	G	G	G	G	G	G	G	T	G	T	T	G	G	G	G	G	G	G	G	G	G	G
chr1_12427097	chromosome_1	12427097	C	C	T	C	C	C	C/T	T	C	C	C/T	T	C	C	C	C	C	T	T	T	T	C	T	C	T	T	T	T	T	T	T	T	C	T	C	C	T	T	C/T	T	T	T	C	T	C	C	T
chr1_12427098	chromosome_1	12427098	C	C	T	C	C	C	C/T	T	C	C	C/T	T	C	C	C	C	C	T	T	T	T	C	T	C	T	T	T	T	T	T	T	T	C	T	C	C	T	T	C/T	T	T	T	C	T	C	C	T
chr1_12592438	chromosome_1	12592438	G	G	G	G	G	G	G	G	C	C	C	G	G	G	G	G	G	G	G	G	G	G	G	C	G	G	G	G	G	C	C	C	G	G	G	G	G	G	G/C	C	C	G	G	G	G	G	G
chr1_12592442	chromosome_1	12592442	A	A	A	A	A	A	A	A	G	G	G	A	A	A	A	A	A	A	A	A	A	A	A	G	A	A	A	A	A	G	G	G	A	A	A	A	A	A	A/G	G	G	A	A	A	A	A	A
chr1_12592445	chromosome_1	12592445	C	C	C	C	C	C	C	C	A	A	A	C	C	C	C	C	C	C	C	C	C	C	C	A	C	C	C	C	C	A	A	A	C	C	C	C	C	C	C/A	A	A	C	C	C	C	C	C
chr1_12592746	chromosome_1	12592746	C	C	C	C	C	C	C	C	T	T	C/T	C	C	C	C	C	C	C	C	C	C	C	C	T	C	C	C	C	C	T	C/T	T	C	C	C	C	C	C	C/T	T	T	C	C	C	C	C	C
chr1_12594425	chromosome_1	12594425	C	C	C	C	C	C	C	C	A	A	C/A	C	C	C	C	C	C	C	C	C	C	C	C	A	C	C	C	C	C	A	C/A	A	C	C	C	C	C	C	C/A	A	A	C	C	C	C	C	C
chr1_12601767	chromosome_1	12601767	A	A	A	A	A	A	A	T	T	T	T	A	A	A	A	A	A	A	A	T	A	A	T	T	A	T	T	T	T	T	A/T	T	T	T	T	T	T	T	T	T	T	T	T	A	A	A	A
chr1_12601774	chromosome_1	12601774	A	A	A	A	A	A	A	T	T	T	T	A	A	A	A	A	A	A	A	T	A	A	T	T	A	T	T	T	T	T	A/T	T	T	T	T	T	T	T	T	T	T	T	T	A	A	A	A
chr1_12601844	chromosome_1	12601844	C	C	C	C	C	C	C	T	-	-	T	C	C	C	C	C	C	C	C	T	C	C	T	-	C	T	T	T	T	-	C/-	-	T	T	T	T	T	T	T	-	-	T	T	T	C	C	C
chr1_12625038	chromosome_1	12625038	T	T	T	T	T	T	T/C	T	C	C	T/C	T	T	T	T	T	T	T	T	T	T	T	T	C	T	T	T	T/C	T	C	T/C	C	T	T	T	T	T	T	T/C	C	C	T	C	T	T	C	T
chr1_12641065	chromosome_1	12641065	T	T	T	T	T	T	-	-	T	T	T	T	T	T	T	T	T	T	-	T	-	T	-	T	T	-	-	T/-	-	T	T	T	T	-	T	T	T/C	-	T/-	T	T	-	-	T	T	-	T
chr1_12643493	chromosome_1	12643493	G	G	G	G	G	G	C	C	G	G	G	G	G	G	G	G	G	G	C	G	C	G	C	G	G	C	C	G/C	C	G	G	G	G	C	G	G	C	C	G/C	G	G	C	C	G	G	C	G
chr1_12721291	chromosome_1	12721291	G	G	G	G	G	G	G	G	G	G	G/C	C	G	G	C	G	G	C	G	C	G	G	G	G	G	G	G	G	G	G	G	G	G	G	G	G	G	G	G	G	G	G	G	C	G	C	C
chr1_12821717	chromosome_1	12821717	G	G/C	C	G	G/C	G/C	C	C	C	C	G/C	C	G/C	G	G	G/C	G/C	C	C	G	C	G	C	C	C	C	C	C	C	C	C	C	G	C	G	G	C	C	C	C	C	C	C	C	C	C	C
chr1_12844250	chromosome_1	12844250	C	C	C	C	C	C	C	A	A	A	C/A	C	C	C	C	C	C	C	C	C	C	C	A	A	C	A	A	A	A	A	A	A	C	A	C	C	A	C	A	A	A	A	C	C	C	C	C
chr1_12844263	chromosome_1	12844263	C	C	C	C	C	C	C	T	T	T	C/T	C	C	C	C	C	C	C	C	C	C	C	T	T	C	T	T	T	T	T	T	T	C	T	C	C	T	C	T	T	T	T	C	C	C	C	C
chr1_12844265	chromosome_1	12844265	C	C	C	C	C	C	C	A	A	A	C/A	C	C	C	C	C	C	C	C	C	C	C	A	A	C	A	A	A	A	A	A	A	C	A	C	C	A	C	A	A	A	A	C	C	C	C	C
chr1_12844297	chromosome_1	12844297	T	C	C	T/C	C	C	C	C	C	C	C	C	C	C	C	C	C	C	C	C	C	T/C	C	C	C	C	C	C	C	C	C	C	T	C	T	T	C	C	C	C	C	C	C	C	C	C	C
chr1_12844313	chromosome_1	12844313	T	T	T	T	T	T	T	C	C	C	T/C	T	T	T	T	T	T	T	T	C	T	T	C	C	T	C	C	C	C	C	C	C	T	C	T	T	C	T	C	C	C	C	T	T	T	T	T
chr1_13003890	chromosome_1	13003890	G	G	A	G	G/A	G/A	G	A	A	G/A	G/A	A	G	G	A	G/A	G/A	A	A	G	G/A	G	A	G/A	A	A	A	A	A	G/A	G/A	G/A	G	A	G	G	A	A	A	G/A	G/A	A	A	G	A	G	G
chr1_13013922	chromosome_1	13013922	T	T	T	T	T	T	T	T	T	T	T	T	T	T	T	T	T	T	T	T	T	T	T	T	T	T	T	T	T	T	T	T	T	T	T	T	T	T	T	T	T	T	T	T	T	T	T
chr1_13013949	chromosome_1	13013949	G	G	G	G	G	G	G	G	G	G	G	G	G	G	G	G	G	G	G	G	G	G	G	G	G	G	G	G	G	G	G	G	G	G	G	G	G	G	G	G	G	G	G	G	G	G	G
chr1_13013951	chromosome_1	13013951	G	G	G	G	G	G	G	G	G	G	G	G	G	G	G	G	G	G	G	G	G	G	G	G	G	G	G	G	G	G	G	G	G	G	G	G	G	G	G	G	G	G	G	G	G	G	G
chr1_13013957	chromosome_1	13013957	T	T	T	T	T	T	T	T	T	T	T	T	T	T	T	T	T	T	T	T	T	T	T	T	T	T	T	T	T	T	T	T	T	T	T	T	T	T	T	T	T	T	T	T	T	T	T
chr1_13013958	chromosome_1	13013958	G	G	G	G	G	G	G	G	G	G	G	G	G	G	G	G	G	G	G	G	G	G	G	G	G	G	G	G	G	G	G	G	G	G	G	G	G	G	G	G	G	G	G	G	G	G	G
chr1_13039769	chromosome_1	13039769	A	T	T	T	T	T	A	T	T	A/T	A/T	T	A/T	T	T	A/T	A/T	T	A/T	A	A	A	T	A/T	A/T	A/T	T	A/T	T	T	A/T	A/T	T	T	T	T	A/T	A/T	T	T	T	T	T	A	T	A	A
chr1_13039772	chromosome_1	13039772	A	A/T	T	T	T	T	A	T	T	A/T	A/T	T	A/T	T	T	T	A/T	T	T	A	A	A/-	T	A/T	A/T	A/T	T	T	T	T	A/T	A/T	T	T	T	T	A/T	A/T	T	T	T	T	T	A	T	A	A
chr1_13039774	chromosome_1	13039774	A	T	T	T	T	T	A	T	T	A/T	A/T	T	A/T	T	T	T	A/T	T	T	A	A	A	T	A/T	A/T	A/T	T	T	T	T	A/T	A/T	T	T	T	T	A/T	A/T	T	T	T	T	T	A	T	A	A
chr1_13039781	chromosome_1	13039781	C	C/G	G	G	G	C/G	C	G	C/G	C/G	C	G	C/G	C/G	G	C/G	C/G	G	C	C	C	C	G	C/G	C/G	C/-	G	C/G	G	G	C/G	C/G	G	G	G	G	C/G	C/G	G	G	C/G	G	G	C	G	C	C
chr1_13039795	chromosome_1	13039795	C	C	C	C	C	C	C/-	C	C	C	C/-	C	C	C	C	C	C	C	C	C/-	C	C	C	C	C	C	C	C	C	C	C	C	C	C	C	C	C	C	C	C	C	C	C	C	C	C/-	C/-
chr1_13039796	chromosome_1	13039796	A	A	A	A	A	A	A/G	A	A	A	A/-	A	A	A	A	A	A	A	A	-	A	A	A	A	A	A	A	A	A	A	A	A	A	A	A	A	A	A	A	A	A	A	A	A	A	A/-	A/-
chr1_13039797	chromosome_1	13039797	C	C	C	C	C	C	C/-	C	C	C	C/-	C	C	C	C	C	C	C	C	C/-	C	C	C	C	C	C	C	C	C	C	C	C	C	C	C	C	C	C	C	C	C	C	C	C/-	C	-	C/-
chr1_13039798	chromosome_1	13039798	A	A	A	A	A	A	A/-	A	A	A	A/-	A	A	A	A	A	A	A	A	A/-	A	A	A	A	A	A	A	A	A	A	A	A	A	A	A	A	A	A	A	A	A	A	A	A/-	A	-	A/-
chr1_13039800	chromosome_1	13039800	A	A	A	A	A	A	A/G	A	A	A	A/-	A	A	A	A	A	A	A	A	-	A	A	A	A	A	A	A	A	A	A	A	A	A	A	A	A	A	A	A	A	A	A	A	-	A	-	-
chr1_13039801	chromosome_1	13039801	C	C	C	C	C	C	C/-	C	C	C/A	C/-	C	C	C	C	C	C/A	C	C	-	C/-	C	C	C/A	C	C/A	C	C	C	C	C	C	C	C	C	C	C	C	C	C	C	C	C	-	C	-	-
chr1_13039805	chromosome_1	13039805	A	A/C	A	A	A	A	A	A	A	A/C	A	A	A	A	A	A	A/C	A	A	A	A	A	A	A/C	A	A/C	A	A	A	A	A/C	A	A	A	A	A	A	A/C	A	A	A	A	A	A	A	A	A
chr1_13039808	chromosome_1	13039808	A	A/-	A	A	A	A	A	A	A	A/-	A	A	A	A	A	A	A/-	A	A	A	A	A	A	A/-	A	A/-	A	A	A	A	A/-	A	A	A	A	A	A	A/-	A	A	A	A	A	A	A	A	A
chr1_13039809	chromosome_1	13039809	G	G/C	G	G	G	G	G	G	G	G/C	G	G	G	G	G	G	G/C	G	G	G	G	G	G	G/C	G	G/C	G	G	G	G	G/C	G	G	G	G	G	G	G/C	G	G	G	G	G	G	G	G	G
chr1_13039811	chromosome_1	13039811	A	A/G	A	A	A	A	A	A	A	A/G	A	A	A	A	A	A	A/G	A	A	A	A	A	A	A/G	A	A/G	A	A	A	A	A/G	A	A	A	A	A	A	A/G	A	A	A	A	A	A	A	A	A
chr1_13039814	chromosome_1	13039814	A	A/G	A	A	A	A	A	A	A	A/G	A	A	A	A	A	A	A/G	A	A	A	A	A	A	A/G	A	A/G	A	A	A	A	A/G	A	A	A	A	A	A	A/G	A	A	A	A	A	A	A	A	A
chr1_13040174	chromosome_1	13040174	G	C	C	C	C	C	G/C	C	C	C	G/C	C	C	C	C	G/C	C	C	C	G	C	G	C	C	C	C	C	C	C	C	C	C	C	C	C	C	C	C	C	C	C	C	C	G	C	G	G
chr1_13061411	chromosome_1	13061411	T	T	T	T	T	T	G	T	G	G	G	T	T	T	T	T/G	T	T	T	G	G	T	T	T	T	T	T	T	T	T	T	T	G	T	G	G	G	T/G	T	T	T	T	T	T	G	T	T
chr1_13061422	chromosome_1	13061422	T	T	T	T	T	T	C	T	C	C	C	T	T	T	T	T/C	T	T	T	C	C	T	T	T	T	T	T	T	T	T	T	T	C	T	C	C	C	T/C	T	T	T	T	T	T	C	T	T
chr1_13080089	chromosome_1	13080089	G	G	G	G	G	G	G	C	C	C	G/C	C	G	G	G	G/C	G	G	C	G	C	G	C	C	G	C	C	C	C	C	C	C	G	C	G	G	C	C	C	C	C	C	G	C	G	C	C
chr1_13449287	chromosome_1	13449287	G	G	G	G	G	G	G	G/A	G	G	A	A	G	G	G	G	G	A	G	G	G/A	G	G/A	G	A	G/A	G/A	G/A	G/A	G/A	G/A	G/A	G	G	G	G	G	G/A	A	A	A	G/A	A	G	G	G	G
chr1_13608902	chromosome_1	13608902	A	A	A	A	A/C	A/C	C	A	A	A/C	A	A	C	A/C	A	A	A	A	A	C	A	A	A	A	A	A	A	A	A	A	A	A	A	A	A	A	A	A	A	A	A	A	A	C	A	C	C
chr1_13608903	chromosome_1	13608903	G	G	G	G	G/T	G/T	T	G	G	G/T	G	G	T	G/T	G	G	G	G	G	T	G	G	G	G	G	G	G	G	G	G	G	G	G	G	G	G	G	G	G	G	G	G	G	T	G	T	T
chr1_13617479	chromosome_1	13617479	T	T	T	T	T	T	T	T	T	T	T/G	G	G	T	T	T	T	T	T	G	T	T	T	G	G	T	T	T	T	T	T	T	G	T	G	G	T	T	T	T	T	T	T	G	T	G	G
chr1_13618841	chromosome_1	13618841	A	A	A	A	A	A	A	A	A	A	G	A	A	A	A	A	A	A	A	A	A	A	A	A	A	A	A	A	A	A	A	A	A	A	A	A	A	A/G	A	A	A	A	A	A	A	A	A
chr1_13626717	chromosome_1	13626717	A	A	A	A	A	A	A	A	A	A	A/T	A	A	A	A	A	A	A	A	A	A	A	A	A	A	A	A	A	A	A	A	A	A	A	A	A	A	A/T	A	A	A	A	A	A	A	A	A
chr1_13728612	chromosome_1	13728612	G	G	G	G/A	G	G	G	A	A	A	G/A	A	A	G	G	A	G	G	G	A	A	G	A	A	A	A	A	A	A	A	A	A	A	A	A	A	A	A	A	A	A	A	G	A	G	A	A
chr1_13728613	chromosome_1	13728613	C	C	C	C/T	C	C	C	T	T	T	C/T	T	T	C	C	T	C	C	C	T	T	C	T	T	T	T	T	T	T	T	T	T	T	T	T	T	T	T	T	T	T	T	C	T	C	T	T
chr1_13728699	chromosome_1	13728699	C	C	C	C/T	C	C	C	C	T	C	C/T	T	T	C	C	T	C	C	C	T	C	C	C	C	T	C	C	C	C	C	C	C	T	C	T	T	C	C	C	C	C	C	C	T	C	T	T
chr1_13728701	chromosome_1	13728701	G	G	G	G	G	G/A	G	A	G	A	G	G	G	G	G	G	G	G	G	G	A	G	A	A	G	A	A	A	A	A	A	A	G	A	G	G	A	A	A	A	A	A	G	G	A	G	G
chr1_13728705	chromosome_1	13728705	G	G	G	G	G	G	G	G/-	A	G/-	G/A	A	A	G	G	G/A	G	G	G	A	G/-	G	G/-	G/-	A	G/-	G/-	G/-	G/-	G/-	G/-	G/-	A	G/-	A	A	G/-	G	G/-	G/-	G/-	G	G	A	G	A	A
chr1_13728709	chromosome_1	13728709	A	A	A	A	A	A	A	A/G	-	A/G	A/-	-	-	A	A	A/-	A	A	A	-	A/G	A	A/G	A/G	-	A/G	A/G	A/G	A/G	A/G	A/G	A/G	-	A/G	-	-	A/G	A	A/G	A/G	A/G	A	A	-	A	-	-
chr1_13728710	chromosome_1	13728710	A	A	A	A	A	A/G	A	A/G	G	A/G	A/G	G	G	A	A	A/G	A	A	A	G	A/G	A	A/G	A/G	G	A/G	A/G	A/G	A/G	A/G	A/G	A/G	G	A/G	G	G	A/G	A	A/G	A/G	A/G	A	A	G	A	G	G
chr1_13728714	chromosome_1	13728714	T	T	T	T	T	T	T	G	G	G	T/G	G	G	T	T	T/G	T	T	T	G	G	T	G	G	G	G	G	G	G	G	G	G	G	G	G	G	G	G	G	G	G	G	T	G	T	G	G
chr1_13728738	chromosome_1	13728738	C	C	C	C	C	C	C	C	G	C	C/G	G	G	C	C	C/G	C	C	C	G	C	C	C	C	G	C	C	C	C	C	C	C	G	C	G	G	C	C	C	C	C	C	C	G	C	G	G
chr1_13945085	chromosome_1	13945085	C	T	C	C/T	C/T	C	C	C	C	C	C	C	T	C	C	T	T	C	C	T	C	C	C	C	C	C	C	C	C	C	C	C	C	C	C	C	C	C	C	C	C	C	C	T	C	T	C/T
chr1_13969749	chromosome_1	13969749	T	T	T	T	T	T	G	T	T	T	T	T	T	T	T	T	T	T	G	T	T	T	T	T	T	T	T	T	T	T	T	T	T	T	T	T	T	T	T	T	T	T	G	T	G	T	T
chr1_14095314	chromosome_1	14095314	G	A	G	G	G	G	A	A	A	G	G	G	A	G	G	G	G	A	A	A	G	G	A	A	G	A	A	A	A	A	G/A	A	G	A	G	G	A	G/A	A	A	A	A	G	A	G	G	G
chr1_14095329	chromosome_1	14095329	A	G	A	A	A	A	G	G	G	A	A	A	G	A	A	A	A	G	G	G	A	A	G	G	A	G	G	G	G	G	A/G	G	A	G	A	A	G	A/G	G	G	G	G	A	G	A	A	A
chr1_14095333	chromosome_1	14095333	A	C	A	A	A	A	C	C	C	A	A	A	C	A	A	A	A	C	C	C	A	A	C	C	A	C	C	C	C	C	A/C	C	A	C	A	A	C	A/C	C	C	C	C	A	C	A	A	A
chr1_14095334	chromosome_1	14095334	A	C	A	A	A	A	C	C	C	A	A	A	C	A	A	A	A	C	C	C	A	A	C	C	A	C	C	C	C	C	A/C	C	A	C	A	A	C	A/C	C	C	C	C	A	C	A	A	A
chr1_14095364	chromosome_1	14095364	A	G	A	A	A	A	A/G	G	G	A	A/G	A	G	A	A	A	A	G	G	G	A	A	G	G	A	G	G	G	G	G	A/G	G	A	G	A	A	G	A/G	G	G	G	G	A	G	A	A	A
chr1_14095447	chromosome_1	14095447	C	G	C/G	C	C/G	C	C/G	C	C	G	G	C	G	C	C	C	C	G	C	G	G	C	C	C	C	C	C	C	C	C	C/G	C	C	C	C	C	C	C/G	C	C	C	C	G	G	C	C	C
chr1_14095524	chromosome_1	14095524	T	T	T	T	T	T	T	G	G	T	T	T	T	T	T	T	T	T	T	T	T	T	G	G	T	G	G	G	G	G	T/G	G	T	G	T	T	G	T/G	G	G	G	G	T	T	T	T	T
chr1_14166330	chromosome_1	14166330	T	A	T	T	T	T	T	T	A	A	T/A	A	A	T	T	T/A	T	A	A	A	A	T	T	A	A	A	T	T	T	T	T	T	A	T	A	A	T	T	A	T	T	T	T	A	T	A	A
chr1_14166337	chromosome_1	14166337	T	G	T	T	T	T	T	T	G	G	T/G	G	G	T	T	T/G	T	G	G	G	G	T	T	G	G	G	T	T	T	T	T	T	G	T	G	G	T	T	G	T	T	T	T	G	T	G	G
chr1_14238133	chromosome_1	14238133	T	G	T	T	T	T	G	G	G	G	G	G	G	T	T	T	T	G	G	G	G	T	G	G	G	G	G	G	G	G	G	G	G	G	G	G	G	G	G	G	G	G	G	G	G	G	G
chr1_14238145	chromosome_1	14238145	C	A	C	C	C	C	A	A	A	A	A	A	A	C	C	C/A	C	A	A	A	A	C	A	A	A	A	A	A	A	A	A	A	A	A	A	A	A	A	A	A	A	A	A	A	A	A	A
chr1_14241600	chromosome_1	14241600	G	G	G	G	G	G	G	T	G	G	G/T	G	G	G	G	G	G	G	G	G	G	G	T	G	G	G	T	T	T	T	T	T	G	T	G	G	T	G/T	G	T	T	T	G	G	G	G	G
chr1_14247911	chromosome_1	14247911	A	A	A	A	A	A	A/G	G	G	G	G	G	G	A	A	A	A	G	G	G	G	A	G	G	G	G	G	G	G	G	G	G	G	G	G	G	G	G	G	G	G	G	G	G	G	G	G
chr1_14256042	chromosome_1	14256042	C	C	C	C	C	C	C/T	T	T	T	T	C	C	C	C	C	C	C	C	C	T	C	T	T	C	T	T	T	T	T	T	T	C	T	C	C	C	C	T	T	T	T	C	C	C	C	C
chr1_14256045	chromosome_1	14256045	G	G	G	G	G	G	G/A	A	A	A	A	G	G	G	G	G	G	G	G	G	A	G	A	A	G	A	A	A	A	A	A	A	G	A	G	G	G	G	A	A	A	A	G	G	G	G	G
chr1_14256051	chromosome_1	14256051	C	C	C	C	C	C	C	C	C	C	C	C	T	C	C	C	C	C	T	T	C	C	C	C	C	C	C	C	C	C	C	C	T	C	T	T	T	T	C	C	C	C	C	T	C	T	T
chr1_14256069	chromosome_1	14256069	C	C	C	C	C	C	C	C	C	C	C	T	C	C	C	C	C	T	C	C	C	C	C	C	T	C	C	C	C	C	C	C	C	C	C	C	C	C	C	C	C	C	C	C	T	C	C
chr1_14271982	chromosome_1	14271982	T	T	T	T	T	T	T	G	G	G	G	T	T	T	T	T	T	T	T	T	G	T	G	G	T	G	G	G	G	G	G	G	T	G	T	T	G	G	G	G	G	G	T	T	T	T	T
chr1_14271983	chromosome_1	14271983	C	C	C	C	C	C	C	G	G	G	G	C	C	C	C	C	C	C	C	C	G	C	G	G	C	G	G	G	G	G	G	G	C	G	C	C	G	G	G	G	G	G	C	C	C	C	C
chr1_14272018	chromosome_1	14272018	T	T	T	T	T	T	T/C	T	T	T	T	T	T	T	T	T	T	T	T	T	T	T	T	T	T	T	T	T	T	T	T	T	T	T	T	T	T	T	T	T	T	T	T	T	T	T	T
chr1_14272092	chromosome_1	14272092	C	C	C	C	C	C/G	C	C	C	C	C/G	C/G	G	C	G	C/G	C	C/G	C	G	C	C	C	C	G	C	C	C	C	C	C	C	C	C	C	C	C	C	C	C	C	C	C	G	C/G	G	G
chr1_14275900	chromosome_1	14275900	G	G	G	G	G	G	G	G	G	G	G	C	G	G	G	G	G	C	G	G	G	G	G	G	C	G	G	G	G	G	G	G	G	G	G	G	G	G	G	G	G	G	G	G	C	G	G
chr1_14276145	chromosome_1	14276145	A	A	A	A	A	A	T	A	A	A	A	T	A	A	A	A	A	T	T	A	A/T	A	A	A	T	A	A	A	A	A	A	A	A	A	A	A	A	A/T	A	A	A	A	T	A	T	A	A
chr1_14276147	chromosome_1	14276147	A	A	A	A	A	A	G	A	A	A	A	-	A	A	A	A	A	-	-	A	A	A	A	A	-	A	A	A	A	A	A	A	A	A	A	A	A	A/-	A	A	A	A	G	A	-	A	A
chr1_14277896	chromosome_1	14277896	C	C	C	C	C	C	C	C	C	C	C	C	C	C	C	C	C	C	C	C	C	C	C	C	C	C	C	C	C	C	C	C	C	C	C	C	C	C	C	C	C	C	G	C	C	C	C
chr1_14277929	chromosome_1	14277929	C	C	C	C	C	C	C	C	C	C	C	C	C	C	C	C	C	C	C	C	C	C	C	C	C	C	C	C	C	C	C	C	C	C	C	C	C	C	C	C	C	C	G	C	C	C	C
chr1_14278133	chromosome_1	14278133	C	C	T	C	T	C/T	C/T	C	C	C	C	C	C	C	C	C/T	T	C	C	C	C	C	C	C	C	C	C	C	C	C	C	C	C	C	C	C	C	C	C	C	C	C	C	C	C	C	C
chr1_14411920	chromosome_1	14411920	C	C	C	C	C	C	C	T	C	C	C/T	C	C	C	C	C	C	C	T	T	T	C	T	T	C	T	T	T	T	T	T	T	C	T	C	C	T	T	C	T	T	T	T	T	C	T	T
chr1_14411945	chromosome_1	14411945	C	C	C	C	C	C	C	T	C	C	C/T	C	C	C	C	C	C	C	T	T	T	C	T	T	C	T	T	T	T	T	T	T	C	T	C	C	T	T	C	T	T	T	T	T	C	T	T
chr1_14411972	chromosome_1	14411972	A	A	A	A	A	A	A	A	A	A	A	C	A	A	A	A	A	C	A	A	A	A	A	A	C	A	A	A	A	A	A	A	A	A	A	A	A	A	A	A	A	A	A	A	C	A	A
chr1_14415958	chromosome_1	14415958	A	A	A	A	A/C	A	C	C	C	C	C	C	A	A	A	A/C	A	C	C	C	C	A	C	C	C	C	C	C	C	C	C	C	A	C	A	A	C	C	C	C	C	C	C	C	C	C	A/C
chr1_14415984	chromosome_1	14415984	T	T	T	T	T	T	T/A	A	A	A	A	A	T	T	T	T/A	T	A	A	A	A	T	A	A	A	A	A	A	A	A	A	A	T	A	T	T	A	A	A	A	A	A	A	A	A	A	T/A
chr1_14417866	chromosome_1	14417866	G	G	G	G	G	G	G	G	G	G	G	G	G	G	G	G	G	G	G	G	G	G	G	G	G	G	G	G	G	G	G	G	G	G	G	G	G	G	G	G	G	G	G	G	G	G	G
chr1_14470586	chromosome_1	14470586	G	G	G	G	G	G	G/C	C	G	G	G/C	G	G	G	G	G	G	G	G	C	C	G	C	C	C	C	C	C	C	C	C	C	G	C	G	G	C	C	C	C	C	C	C	C	G	G	G
chr1_14554202	chromosome_1	14554202	G	G	G	G	G	G	G	G	G	G	G	G	G	G	G	G	G	A	G	G	G	G	G	G	A	G	G	G	G	G	G	G	G	G	G	G	G	G	G	G	G	G	G	G	A	G	G
chr1_14554244	chromosome_1	14554244	A	A/T	A	A	A	A	A/T	T	T	T	A/T	A	A	A	A	A/T	A	A	A	A	T	A	T	T	A	T	T	T	T	T	T	T	A	T	A	A	T	T	T	T	T	T	T	A	A	A	A
chr1_14837501	chromosome_1	14837501	T	T	T	T	T	T/C	T	T	T	T	T	T	T	C	C	T	T	T	T	T	T	T	T	T	T	T	T	T	T	T	T	T	T	T	T	T	T	T	T	T	T	T	T	T	T	T	T
chr1_14837594	chromosome_1	14837594	C	C	C	C	C	C/A	C	C	C	C	C	C	C	A	A	C	C	C	C	C	C	C	C	C	C	C	C	C	C	C	C	C	C	C	C	C	C	C	C	C	C	C	C	C	C	C	C
chr1_14837604	chromosome_1	14837604	G	G	G	G	G	G/T	G	G	G	G	G	G	G	T	T	G	G	G	G	G	G	G	G	G	G	G	G	G	G	G	G	G	G	G	G	G	G	G	G	G	G	G	G	G	G	G	G
chr1_14899502	chromosome_1	14899502	A	G	G	G	G	A/G	A/G	A	A	A	A	A	G	A	A	G	G	A	G	G	A	G	A	A	A	A	A	A	A	A	A	A	A/G	A	G	G	A	A	A	A	A	A	A	G	A	G	G
chr1_14899561	chromosome_1	14899561	G	A	A	A	A	G/A	G/A	G	G	G	G	G	A	G	G	A	A	G	A	A	G	A	G	G	G	G	G	G	G	G	G	G	G/A	G	A	A	G	G	G	G	G	G	G	A	G	A	A
chr1_14899588	chromosome_1	14899588	G	A	A	A	A	G/A	G/A	G	G	G	G	G	A	G	G	G/A	A	G	A	A	G	A	G	G	G	G	G	G	G	G	G	G	G/A	G	A	A	G	G	G	G	G	G	G	A	G	A	A
chr1_14899612	chromosome_1	14899612	T	G	G	G	G	T/G	T/G	T	T	T	T	T	G	T	T	T/G	G	T	G	G	T	G	T	T	T	T	T	T	T	T	T	T	G	T	G	G	T	T	T	T	T	T	T	G	T	G	G
chr1_14899614	chromosome_1	14899614	C	T	T	T	T	C/T	C/T	C	C	C	C	C	T	C	C	C/T	T	C	T	T	C	T	C	C	C	C	C	C	C	C	C	C	T	C	T	T	C	C	C	C	C	C	C	T	C	T	T
chr1_14921229	chromosome_1	14921229	T	T	T	T	T	T	T/C	T	T	T	T	T	T	T	T	T	T	T	T	T	T/C	T	T	T	T	T	T	T/C	T/C	T/C	T/C	T/C	T	T/C	T	T	T/C	T/C	T	T	T	T/C	T/C	T	T	T	T
chr1_14921235	chromosome_1	14921235	G	G	G	G	G	G	G/A	G	G	G	G	G	G	G	G	G	G	G	G	G	G/A	G	G	G	G	G	G	G/A	G/A	G/A	G/A	G/A	G	G/A	G	G/A	G/A	G/A	G	G	G	G/A	G/A	G	G	G	G
chr1_14921287	chromosome_1	14921287	A	A	C	C	C	C	A/C	A	A	A	A/C	A	C	C	C	C	C	A	A	C	A/C	C	A	A	A	A	A	A/C	A/C	A/C	A/C	A/C	A	A/C	A	A/C	A/C	A/C	A	A	A	A/C	A/C	A	A	C	C
chr1_14921300	chromosome_1	14921300	C	C	C	C	C	C	C/T	C	C	C	C	C	C	C	C	C	C	C	C	C	C/T	C	C	C	C	C	C	C/T	C/T	C/T	C/T	C/T	C	C/T	C	C/T	C/T	C/T	C	C	C	C/T	C/T	C	C	C	C
chr1_14921332	chromosome_1	14921332	C	C	C	C	C	C	C/G	C	C	C	C	C	C	C	C	C	C	C	C	C	C/G	C	C	C	C	C	C	C/G	C/G	C/G	C/G	C/G	C	C/G	C	C/G	C/G	C/G	C	C	C	C/G	C/G	C	C	C	C
chr1_14921359	chromosome_1	14921359	G	G	G	G	G	G	G/A	G	G	G	G	G	G	G	G	G	G	G	G	G	G/A	G	G	G	G	G	G	G/A	G/A	G/A	G/A	G/A	G	G/A	G	G/A	G/A	G/A	G	G	G	G/A	G/A	G	G	G	G
chr1_14987188	chromosome_1	14987188	C	C	C	C	C	C	C	C	C	C	C	C	C	G	G	C	C	C	C	C	C	C	C	C	C	C	C	C	C	C	C	C	C	C	C	C	C	C	C	C	C	C	C	C	C	C	C
chr1_15019986	chromosome_1	15019986	T	T	T	T	T/G	T	T	T	T	T/G	T/G	T	T	T	T/G	T	T	T	T/G	T	T/G	T	T/G	T	T/G	T/G	T	T/G	T/G	T/G	T	T	T	T	T	T	T/G	T	T	T/G	T	T	T/G	T	T/G	T	T/G
chr1_15189897	chromosome_1	15189897	C	G	G	G	C/G	G	C	C	C	C	C	G	C	C	C	C/G	G	C	C	C	C	C	C	C	G	C	C	C	C	C	C	C	C/G	C	G	G	C	C	C	C	C	C	C	C	C	C	C
chr1_15189925	chromosome_1	15189925	G	A	A	A	G/A	G/A	G	G	G	G	G	A	G	G	G	G/A	A	G	G	G	G	G	G	G	A	G	G	G	G	G	G	G	G/A	G	A	A	G	G	G	G	G	G	G	G	G	G	G
chr1_15191702	chromosome_1	15191702	A	G	G	G	G	A/G	A	A	A	A	A	G	A	A	A	A/G	G	A	A	A	A	A	A	A	G	A	A	A	A	A	A	A	G	A	G	G	A	A	A	A	A	A	A	G	A	G	A
chr1_15191715	chromosome_1	15191715	G	T	T	T	T	G/T	G	G	G	G	G	T	G	G	G	G/T	T	G	G	G	G	G	G	G	T	G	G	G	G	G	G	G	T	G	T	T	G	G	G	G	G	G	G	G	G	G	G
chr1_15218456	chromosome_1	15218456	C	C	C	C	T	T	C	C	C	C	C	C	C	T	T	C/T	T	C	C	C	C	C	C	C	C	C	C	C	C	C	C	C	C	C	C	C	C	C	C	C	C	C	C	C	C	C	C
chr1_15218474	chromosome_1	15218474	T	T	T	T	C	C	T	T	T	T	T	T	T	C	C	T/C	C	T	T	T	T	T	T	T	T/G	T	T	T	T	T	T	T	T	T	T	T	T	T	T	T	T	T	T	T	T	T	T
chr1_15218476	chromosome_1	15218476	C	C	C	C	A	A	C	C	C	C	C	C	C	A	A	C/A	A	C	C	C	C	C	C	C	C	C	C	C	C	C	C	C	C	C	C	C	C	C	C	C	C	C	C	C	C	C	C
chr1_15218477	chromosome_1	15218477	T	T	T	T	G	G	T	T	T	T	T	T	T	G	G	T/G	G	T	T	T	T	T	T	T	T	T	T	T	T	T	T	T	T	T	T	T	T	T	T	T	T	T	T	T	T	T	T
chr1_15220001	chromosome_1	15220001	G	G	G	G	G	G	G	G	A	A	G/A	G	A	G	G	G/A	G	G	A	G	G	G	G	A	G	G	A	G	G	G	G	G	G	G	G	G	G	A	A	G	G	G	G	G	G	G	G
chr1_15220002	chromosome_1	15220002	C	C	C	C	C	C	C	C	T	T	C/T	C	T	C	C	C/T	C	C	T	C	C	C	C	T	C	C	T	C	C	C	C	C	C	C	C	C	C	T	T	C	C	C	C	C	C	C	C
chr1_15220027	chromosome_1	15220027	T	T	C	C	T	T	T	T	C	C	T/C	T	C	T	T	T/C	T	T	C	T	T	T	T	C	T	T	C	T	T	T	T	T	T	T	T	T	T	C	C	T	T	T	T	T	T	T	T
chr1_15220106	chromosome_1	15220106	T	T	T	T	T	T	T	T	A	A	T/A	T	A	T	T	T/A	T	T	A	T	T	T	T	A	T	T	A	T	T	T	T	T	T/A	T	T	T	T	A	A	T	T	T	T	T	T	T	T
chr1_15293842	chromosome_1	15293842	T	T	T	T	T	T	T	T	T	T	T	T	T	T	T	T/C	T	T	T	T	T	T	T	T	T	T	T	T	T	T	T	T	T	T	T	T	T	T	T	T	T	T	T	T	T	T	T
chr1_15293846	chromosome_1	15293846	A	A	A	A	A	A	A	A	A	A	A	A	A	A	A	A/G	A	A	A	A	A	A	A	A	A	A	A	A	A	A	A	A	A	A	A	A	A	A	A	A	A	A	A	A	A	A	A
chr1_15293849	chromosome_1	15293849	G	G	G	G	G	G	G	G	G	G	G	G	G	G	G	G/C	G	G	G	G	G	G	G	G	G	G	G	G	G	G	G	G	G	G	G	G	G	G	G	G	G	G	G	G	G	G	G
chr1_15293850	chromosome_1	15293850	G	G	G	G	G	G	G	G	G	G	G	G	G	G	G	G/C	G	G	G	G	G	G	G	G	G	G	G	G	G	G	G	G	G	G	G	G	G	G	G	G	G	G	G	G	G	G	G
chr1_15293861	chromosome_1	15293861	C	C	C	C	C	C	C	C	C	C	C	C	C	C	C	C/G	C	C	C	C	C	C	C	C	C	C	C	C	C	C	C	C	C	C	C	C	C	C	C	C	C	C	C	C	C	C	C
chr1_15293868	chromosome_1	15293868	T	T	T	T	C	C	T/C	C	T	T	T	T	T	C	C	T/C	C	T	T	T	C	C	C	T	T	T	T	C	C	C	C	C	T	C	T	T	C	T	T	C	C	C	T/C	T	T	T	T
chr1_15312898	chromosome_1	15312898	T	T	T	T/A	T	T	T	T/A	T	T	T	T	T	T/A	T	T	T	T	T	T	T	T	T/A	T	T	T	T/A	T/A	T/A	T/A	T/A	T	T/A	T	T/A	T	T/A	T	T	T	T	T	T	T	T	T	T
chr1_15377125	chromosome_1	15377125	C	T	C	T	C	C	C	C	C	C	C	C	C	T	C	C	C	C	C	C	C	C	C	C	C	C	C	C	C	C	C	C	T	C	T	C	C	C	C	C	C	C	C	C	C	C	C
chr1_15377151	chromosome_1	15377151	T	T	T	T	T/A	T	T	T	T	T	T	T	T	T	A	T/A	A	T	T	T	T	T	T	T	T	T	T	T	T	T	T	T	T	T	T	T	T	T	T	T	T	T	T	T	T	T	T
chr1_15377217	chromosome_1	15377217	T	C	C	C	C	C	T/C	C	C	C	C	T	C	C	C	C	C	T	C	C	C	T	C	C	T	C	C	C	C	C	C	C	C	C	C	C	C	C	C	C	C	C	T	C	C	T	C
chr1_15377234	chromosome_1	15377234	A	G	A	G	A	A	A	A	A	A	A	A	A	G	A	A	A	A	A	A	A	A	A	A	A	A	A	A	A	A	A	A	G	A	G	A	A	A	A	A	A	A	A	A	A	A	A
chr1_15377238	chromosome_1	15377238	G	T	G	T	G	G	G	G	G	G	G	G	G	T	G	G	G	G	G	G	G	G	G	G	G	G	G	G	G	G	G	G	T	G	T	G	G	G	G	G	G	G	G	G	G	G	G
chr1_15377241	chromosome_1	15377241	G	C	G	C	G	G	G	G	G	G	G	G	G	C	G	G	G	G	G	G	G	G	G	G	G	G	G	G	G	G	G	G	C	G	C	G	G	G	G	G	G	G	G	G	G	G	G
chr1_15377245	chromosome_1	15377245	C	G	C	G	C	C	C	C	C	C/G	C	C	C	G	C	C	C	C	C	C	C	C	C	C	C	C	C	C	C/G	C	C/G	C	G	C	G	C	C/G	C	C	C	C	C	C	C	C	C	C/G
chr1_15377246	chromosome_1	15377246	A	G	A/C	G	A	A	A	A	A	A	A	A	A	G	A	A	A	A	A	A	A	A	A	A	A	A	A	A	A	A	A	A	G	A/C	G	A	A	A	A	A/C	A	A	A	A	A	A	A
chr1_15406085	chromosome_1	15406085	C	C	C	C	C/T	C/T	C	C	C	C	C	C	C	C	T	T	T	C	C	C	C	C	C	C	C	C	C	C	C	C	C	C	C	C	C	C	C	C	C	C	C	C	C	C	C	C	C
chr1_15406086	chromosome_1	15406086	C	C	C	C	C/A	C/A	C	C	C	C	C	C	C	C	A	A	A	C	C	C	C	C	C	C	C	C	C	C	C	C	C	C	C	C	C	C	C	C	C	C	C	C	C	C	C	C	C
chr1_15406088	chromosome_1	15406088	T	T	T	T	T/A	T/A	T	T	T	T	T	T	T	T	A	A	A	T	T	T	T	T	T	T	T	T	T	T	T	T	T	T	T	T	T	T	T	T	T	T	T	T	T	T	T	T	T
chr1_15406091	chromosome_1	15406091	C	C	C	C	C/G	C/G	C	C	C	C	C	C	C	C	G	G	G	C	C	C	C	C	C	C	C	C	C	C	C	C	C	C	C	C	C	C	C	C	C	C	C	C	C	C	C	C	C
chr1_15406096	chromosome_1	15406096	C	C	C	C	C/A	C/A	C	C	C	C	C	C	C	C	A	A	A	C	C	C	C	C	C	C	C	C	C	C	C	C	C	C	C	C	C	C	C	C	C	C	C	C	C	C	C	C	C
chr1_15406098	chromosome_1	15406098	C	C	C	C	C/T	C/T	C	C	C	C	C	C	C	C	T	T	T	C	C	C	C	C	C	C	C	C	C	C	C	C	C	C	C	C	C	C	C	C	C	C	C	C	C	C	C	C	C
chr1_15406162	chromosome_1	15406162	T	T	T	T	T	T	T	T	T	T	T	T	T	T	T	T	T	T	T	T	T	T	T	T	T	T	T	T	T	T	T	T	C	T	C	C	T	T	T	T	T	T	T	T	T	T	T
chr1_15406163	chromosome_1	15406163	T	T	T	T	T	T	T	T	T	T	T	T	T	T	T	T	T	T	T	T	T	T	T	T	T	T	T	T	T	T	T	T	G	T	G	G	T	T	T	T	T	T	T	T	T	T	T
chr1_15406168	chromosome_1	15406168	T	T	T	T	T	T	T	T	T	T	T	T	T	T	T	T	T	T	T	T	T	T	T	T	T	T	T	T	T	T	T	T	A	T	A	A	T	T	T	T	T	T	T	T	T	T	T
chr1_15406176	chromosome_1	15406176	A	A	A	A	A	A	A	A	A	A	A	A	A	A	A	A	A	A	A	A	A	A	A	A	A	A	A	A	A	A	A	A	C	A	C	C	A	A	A	A	A	A	A	A	A	A	A
chr1_15406181	chromosome_1	15406181	C	C	C	C	C	C	C	C	C	C	C	C	C	C	C	C	C	C	C	C	C	C	C	C	C	C	C	C	C	C	C	C	T	C	T	T	C	C	C	C	C	C	C	C	C	C	C
chr1_15406183	chromosome_1	15406183	C	C	C	C	C	C	C	C	C	C	C	C	C	C	C	C	C	C	C	C	C	C	C	C	C	C	C	C	C	C	C	C	G	C	G	G	C	C	C	C	C	C	C	C	C	C	C
chr1_15406190	chromosome_1	15406190	C	C	C	C	C/G	C	C	C	C	C	C	C	C	C	G	C/G	G	C	C	C	C	C	C	C	C	C	C	C	C	C	C	C	C	C	C	C	C	C	C	C	C	C	C	C	C	C	C
chr1_15430906	chromosome_1	15430906	G	G	G	G	G	G	G	G	G	G	G	G	G	G	G	G	G	G	G	G	G	G	G	G	G	G	G	G	G	G	G	G	T	G	T	T	G	G	G	G	G	G	G	G	G	T	T
chr1_15601600	chromosome_1	15601600	A	A	A	A	A	A/G	A	A	A	A	A	A	A	A/G	A	A/G	G	A	A/G	A	A	A	A	A	A	A	A	A	A	A	A	A	A	A	A	A	A	A	A	A	A	A	A	G	A	G	G
chr1_15601616	chromosome_1	15601616	G	G	G	G	G	G/A	G	G	G	G	G	G	G	G/A	G	G/A	A	G	G/A	G	G	G	G	G	G	G	G	G	G	G	G	G	G	G	G	G	G	G	G	G	G	G	G	A	G	A	A
chr1_15601622	chromosome_1	15601622	C	T	T	T	C/T	C/T	C/T	T	C/T	C/T	T	T	C/T	C/T	T	C/T	C	C/T	C/T	C/T	C/T	T	T	T	C	T	T	T	T	T	T	T	T	T	C	T	T	T	T	T	C/T	T	T	C	T	C	C
chr1_15601626	chromosome_1	15601626	G	A	A	A	G/A	G/A	G/A	A	A	G/A	A	A	G/A	G/A	A	G/A	G	A	G/A	G/A	G/A	A	A	A	G	A	A	A	A	A	A	A	A	A	A	A	A	A	A	A	G/A	A	A	G	A	G	G
chr1_15601634	chromosome_1	15601634	G	A	A	A	G/A	G/A	G/A	A	A	G/A	A	A	G/A	G/A	A	G/A	G	A	G/A	G/A	G/A	A	A	A	G	A	A	A	A	A	A	A	A	A	A	A	A	A	A	A	G/A	A	A	G	A	G	G
chr1_15601635	chromosome_1	15601635	G	A	A	A	G/A	G/A	G/A	A	A	G/A	A	A	G/A	G/A	A	G/A	G	A	G/A	G/A	G/A	A	A	A	G	A	A	A	A	A	A	A	A	A	A	A	A	A	A	A	G/A	A	A	G	A	G	G
chr1_15611732	chromosome_1	15611732	C	C	C	C	C	C	C	C	T	T	C/T	C	C	C	C	C	C	T	T	C	C/T	C	C	T	C/T	C	C	C/T	C	C	C	C	C	C	C	C	T	C	T	T	T	T	C	C	C	C	C
chr1_15611735	chromosome_1	15611735	G	G	G	G	G	G/C	G/C	G	G	G	G	G	G	G	G	G/C	G	G	G	G/C	G	G	G	G	G	G	G	G	G	G	G	G	G	G	G	G	G	G	G	G	G	G	G	C	G	C	C
chr1_15611790	chromosome_1	15611790	T	T	T	T	T	T	T	T	T	T	T	T	T	C	T	T	T	T	T	T	T	T	T	T	T	T	T	T	T	T	T	T	T	T	T	T	T	T	T	T	T	T	T	T	T	T	T
chr1_15611837	chromosome_1	15611837	C	C	C	C	C/G	C	C	C	C	C	C	C	C	C	G	C/G	G	C	C	C	C	C	C	C	C	C	C	C	C	C	C	C	C	C	C	C	C	C	C	C	C	C	C	C	C	C	C
chr1_15611838	chromosome_1	15611838	G	A	G/A	G	G	G	A	G/A	G	G	G/A	G	G	G	G	G	G	G	G	G/A	G	A	A	G	G	G/A	A	G/A	A	A	A	A	A	A	A	A	G	A	G	G	G	G	G/A	A	G	A	A
chr1_15846592	chromosome_1	15846592	T	T	T	T	T	T	T	T	T	T	T	T	T	T	T	T	T	T	T	T	T	T	T	G	T	T	T	T	T	T	T	T	T	T	T	T	T	T	G	T	T	T	T	T	T	T	T
chr1_15846653	chromosome_1	15846653	G	G/A	G	A	G	G	G	G	G	G	G	G	G	G	G	G	G	G	G	G	G	G	G	G	G	G	G	G	G	G	G	G	G	G	G	G	G	G	G	G	G	G	G	G	G	G	G
chr1_15846664	chromosome_1	15846664	A	A/T	A	T	A	A	A	A	A	A	A	A	A	A	A	A	A	A	A	A	A	A	A	C	C	A	A	A	A	A	A	A	A	A	A	A	A	A	C	A	A	A	A	A	A	A	A
chr1_15846699	chromosome_1	15846699	C	C	C	C	C	C	C	C	C	C	C	C	C	C	C	C	C	C	C	C	C	C	C	T	T	C	C	C	C	C	C	C	C	C	C	C	C	C	T	C	C	C	C	C	C	C	C
chr1_15846703	chromosome_1	15846703	T	T/C	T	C	T	T	T	T	T	T	T	T	T	T	T	T	T	T	T	T	T	T	T	C	C	T	T	T	T	T	T	T	T	T	T	T	T	T	C	T	T	T	T	T	T	T	T
chr1_15879676	chromosome_1	15879676	T	T	T	T/C	T	T/C	T	T	T	T	T	T	T	T	T	T/C	T	T	T	T	T	T	T	T	T	T	T	T	T	T	T	T	T	T	T	T	T	T	T	T	T	T	T	T	T	T	T
chr1_15879686	chromosome_1	15879686	A	A	A	A/T	A/T	A	A	A	A	A	A	A	T	A	T	A/T	T	A	A	A	A	A	A	A	A	A	A	A	A	A	A	A	A	A	A	A	A	A	A	A	A	A	A	A	A	A	A
chr1_15879742	chromosome_1	15879742	C	C	C	T	T	C/T	C/T	C	C	C	C	C	T	C	T	T	T	C	C	C	C	C	C	C	C	C	C	C	C	C	C	C	C	C	C	C	C	C	C	C	C	C	C	C	C	C	C
chr1_15880490	chromosome_1	15880490	T	T	T	T	T	T	T/G	T	T	G	T/G	T	T	T	T	T	T	T	T	G	T	T	T	T	T	T	T	T/G	T	T	T	T	T	T	T	T	T	T	T	T	T	T	T	G	T	G	G
chr1_15880495	chromosome_1	15880495	C	C	C	C	C	C	C	C	C	C	C	C	C	C	C	C	C	C	C	T	C	C	C	C	C	C	C	C	C	C	C	C	C	C	C	C	C	C	C	C	C	C	C	T	C	T	T
chr1_15880499	chromosome_1	15880499	T	T	T	T	T	T	T	T	T	T	T	T	T	T	T	T	T	T	T	A	T	T	T	T	T	T	T	T	T	T	T	T	T	T	T	T	T	T	T	T	T	T	T	A	T	A	A
chr1_15882733	chromosome_1	15882733	G	C	C	C	C	C	G	C	G	G	G	G	C	C	C	C	C	G	C	G	G	G	C	G	G	C	C	G	G	C	G	G	G/C	G	C	C	C	G	C	G	G	G	G	G	C	G	G
chr1_15889272	chromosome_1	15889272	T	T	A	T	T	T/A	A	T	A	A	A	A	T	T	T	T	T	A	A	T	A	A	T	A	A	T	T	A	A	T	A	A	A	A	T	T	T	A	T	A	A	A	A	T	A	T	T
chr1_15889299	chromosome_1	15889299	A	A	T	A	A	A/T	A	A	A	A	A	A	A	A	A	A	A	A	A	A	A	A	A	A	A	A	A	A	A	A	A	A	A	A	A	A	A	A	A	A	A	A	A	A	A	A	A
chr1_15937203	chromosome_1	15937203	A	A	A	A	A	A	A	G	A/G	A	A	A	A	A/G	A	A	A	A/G	A/G	A/G	A	A	G	A/G	A/G	G	A	A	A	G	A	A	A	A	A	A	G	A	G	A/G	A	A	A	A	A	A	A
chr1_15938495	chromosome_1	15938495	C	C	C	C	C	C	C	A	C	C	C	C	C	C	C	C	C	C	C	C	C	C	A	A	C	A	A	C	A	A	A	A	C	A	C	C	A	C	A	C	C	C	C	C	C	C	C
chr1_15938500	chromosome_1	15938500	G	G	G	G	G	G	G	C	G	G	G	G	G	G	G	G	G	G	G	G	G	G	C	C	G	C	C	G	C	C	C	C	G	C	G	G	C	G	C	G	G	G	G	G	G	G	G
chr1_15938592	chromosome_1	15938592	G	G	G	G	G	G	G	G	G	G	G	T	G	G	G	G	G	G	G	G	G	G	G	G	G	G	G	G	G	G	G	G	G	G	G	G	G	G	G	G	G	G	G	G	T	G	G
chr1_16572414	chromosome_1	16572414	A	G	G	G	G	G	G	G	G	G	G	A	G	G	G	G	G	A	A	A	G	G	G	G	A	G	G	A/G	G	G	G	G	G	G	G	G	G	G	G	G	G	G	G	A	A	A	A
chr1_16572420	chromosome_1	16572420	T	T	T	T	A	T/A	T	T	T	T	T	T	T	A	A	T	T	T	T	T	T	T	T	T	T	T	T	T	T	T	T	T	A	T	A	A	T	T	T	T	T	T	T	T	T	T	T
chr1_16572421	chromosome_1	16572421	C	C	C	C	G	C/G	C	C	C	C	C	C	C	G	G	C	C	C	C	C	C	C	C	C	C	C	C	C	C	C	C	C	G	C	G	G	C	C	C	C	C	C	C	C	C	C	C
chr1_16572424	chromosome_1	16572424	G	G	G	G	G	G	G	A	G	G	G	G	G	G	G	G	G	G	G	G	G	G	A	A	G	A	A	G	G	A	G	A	G	G	G	G	A	G	A	G	G	G	G	G	G	G	G
chr1_16572441	chromosome_1	16572441	G	A	A	A	A	A	A	G	A	A	A	G	A	A	A	A	A	G	G	G	A	A	G	G	G	G	G	G/A	G	G	G	G	A	G	A	A	G	A	G	A	A	A	A	G	G	G	G
chr1_16572460	chromosome_1	16572460	C	C	C	C	C	C	C	T	C	C	C	C	C	C	C	C	C	C	C	C	C	C	T	T	C	T	T	C	C	T	C	T	C	C	C	C	T	C	T	C	C	C	C	C	C	C	C
chr1_16677113	chromosome_1	16677113	T	A	A	A	A	A	T/A	A	A	A	T/A	T	A	A	A	T/A	A	T	A	T	A	A	A	A	T	A	A	T	T	A	T	T	A	T	A	A	A	A	A	A	A	A	A	T	T	T	A
chr1_16789272	chromosome_1	16789272	C	C	C	C/G	G	C/G	C	C	C	C	C	C	C	G	G	C	C	C	C	C	C	C	C	C	C	C	C	C	C	C	C	C	C	C	C	C	C	C	C	C	C	C	C	C	C	C	C
chr1_17271147	chromosome_1	17271147	C	A	C	C	C	C	C	C	A	A	C/A	C	C	C/A	C	C/A	C	C	C	C	C	C	C	C	C	C	C	C	C	C	C	C	C	A	C	A	C	C	C	C	C	C	C	C	C	C	A
chr1_17314974	chromosome_1	17314974	C	A	C	C	C	C	C	C	C	C	C	C	C	C	C	C	C	C	C	C	C	C	C	C	C	C	C	C	C	C	C	C	C	C	C	A	C	C	C	C	C	C	C	C	C	C	A
chr1_17315014	chromosome_1	17315014	G	G	G	G	G	G	G	G	C	C	G/C	G	G	G	G	G	G	G	G	G	G	G	G	G	G	G	C	G	G	G	G/C	G	G	C	G	G	G	G	G	G	G	G	G	G	G	G	G
chr1_17524702	chromosome_1	17524702	C	C	C	C	C/A	C/A	C	A	C	C	C	C	C	A	A	C	C	C	C	C	C	C	A	C	C	C	A	A	A	A	C/A	A	C	C	C	C	A	A	A	A	A	A	C	C	C	C	C
chr1_17524708	chromosome_1	17524708	G	G	G	G	G/A	G/A	G	A	A	A	A	G	A	A	A	G/A	G	A	A	G/A	A	G	A	A	A	A	A	A	A	A	A	A	A	A	A	A	A	A	A	A	A	A	G	G/A	G	G/A	G
chr1_17545086	chromosome_1	17545086	C	G	G	G	G	G	G	G	C	C	C/G	C	G	G	G	C/G	G	C	C	G	G	G	G	G	C	G	G	G	G	G	G	G	G	G	G	G	G	G	G	G	G	G	G	G	G	G	G
chr1_17588485	chromosome_1	17588485	G	C	C	C	G/C	G/C	C	G	G	G	G	G	C	G	G	C	C	G	G	G	G	G	G	C	G	C	G	G	G	G	C	G	C	C	C	C	G	G	C	G	G	G	C	G	G	G	G
chr1_17588505	chromosome_1	17588505	G	C	C	C	G/C	G/C	C	G	G	G	G	G	C	G	G	C	C	G	G	G	G	G	G	C	G	C	G	G	G	G	C	G	C	C	C	C	G	G	C	G	G	G	C	G	G	G	G
chr1_17653385	chromosome_1	17653385	A	A	A	A	A	A	A	A	A	A	A/T	A	A	A	A	A	A	A	A	T	A	A	A	A	A	A	A	A	A	A	A	A	A	A	A	A	A	A	A	A	A	A	A	T	A	T	T
chr1_17653390	chromosome_1	17653390	A	G	G	G	A/G	A/G	A/G	A	A	A	A/G	A	G	A	A	A/G	G	A	A	G	A	A	A	A	A	A	A	A	A	A	A	A	A/G	A	G	G	A	A	A	A	A	A	A	G	A	G	G
chr1_17653459	chromosome_1	17653459	C	C	C	C	C	C	C	C	C	C	C	C	C	T	C	C	C	C	C	C	C	C	C	T	C	C	C	C	C	C	C	C	C	C	C	C	C	C	C	C	C	C	C	C	C	C	C
chr1_17653782	chromosome_1	17653782	A	G	A	A	A	A/G	A/G	G	A	A	A/G	A	G	A	G	A	A	G	A	G	A	G	G	A	G	A	G	A	G	G	A	G	A	A	G	G	G	A/G	A	G	G	G	G	G	G	G	G
chr1_17653783	chromosome_1	17653783	C	G	C	C	C	C/G	C/G	G	C	C	C/G	C	G	C	G	C	C	G	C	G	C	G	G	C	G	C	G	C	G	G	C	G	C	C	G	G	G	C/G	C	G	G	G	G	G	G	G	G
chr1_17713034	chromosome_1	17713034	A	A	G	G	A/G	A	A	A	A	A	A	A	A	G	A	A	G	A	A	A	A	A	A	A	A	A	A	A	A	A	A	A	A	A	A	A	A	A	A	A	A	A	A	A	A	A	A
chr1_17713036	chromosome_1	17713036	C	G	C	C	C/G	G	C/G	G	G	G	G	C	G	C	G	G	C	C	C	G	G	C	G	G	C	G	G	G	G	G	G	G	C	G	G	G	G	G	G	G	G	G	C	G	C	G	G
chr1_17713044	chromosome_1	17713044	C	C	T	T	C/T	C	C	C	C	C	C	C	C	T	C	C	T	C	C	C	C	C	C	C	C	C	C	C	C	C	C	C	C	C	C	C	C	C	C	C	C	C	C	C	C	C	C
chr1_17713050	chromosome_1	17713050	T	T	G	G	T/G	T	T	T	T	T	T	T	T	G	T	T	G	T	T	T	T	T	T	T	T	T	T	T	T	T	T	T	T	T	T	T	T	T	T	T	T	T	T	T	T	T	T
chr1_17713051	chromosome_1	17713051	T	T	C	C	T/C	T	T	T	T	T	T	T	T	C	T	T	C	T	T	T	T	T	T	T	T	T	T	T	T	T	T	T	T	T	T	T	T	T	T	T	T	T	T	T	T	T	T
chr1_17713052	chromosome_1	17713052	T	T	C	C	T/C	T	T	T	T	T	T	T	T	C	T	T	C	T	T	T	T	T	T	T	T	T	T	T	T	T	T	T	T	T	T	T	T	T	T	T	T	T	T	T	T	T	T
chr1_17715778	chromosome_1	17715778	G	T	T	T	G/T	T	G	G	G	G	G	G	T	T	G	G	T	G	G	G	G	G	G	T	G	G	G	G	G	G	G	G	G	G	G	G	G	G	T	G	G	G	G	G	G	G	G
chr1_17715785	chromosome_1	17715785	G	A	A	A	G/A	A	G	G	G	G	G	G	A	A	G	G	A	G	G	G	G	G	G	A	G	G	G	G	G	G	G	G	G	G	G	G	G	G	A	G	G	G	G	G	G	G	G
chr1_17715794	chromosome_1	17715794	A	G	G	G	A/G	G	A	A	A	A	A	A	G	G	A	A	G	A	A	A	A	A	A	G	A	A	A	A	A	A	A	A	A	A	A	A	A	A	G	A	A	A	A	A	A	A	A
chr1_17715838	chromosome_1	17715838	C	G	G	G	C/G	G	C	C	C	C	C	C	G	G	C	C	G	C	C	C	C	C	C	G	C	C	C	C	C	C	C	C	C	C	C	C	C	C	G	C	C	C	C	C	C	C	C
chr1_17737360	chromosome_1	17737360	C	C	C	C	C	C	C	C	C	C	C	C	C	C	C	C	C	C	C	A	C	C	C	C	C	C	C	C	C	C	C	C	C	C	C	C	C	C	C	C	C	C	C	A	C	A	A
chr1_17779635	chromosome_1	17779635	G	G	G	G	G	G	G	G	A	A	A	A	G	G	G	G	G	A	G/A	A	G	G	G	G	G	G	G	G	G	G	G	G	G	G	G	G	G	G	G	G	G	G	G	G	G	G	G
chr1_17779723	chromosome_1	17779723	T	A	A	A	A	A	A	T	T	T	T	T	A	A	A	A	A	T	T	T	A	A	T	A	T	A	T	A	T	T	T/A	T	T	T	T	A	T	T/A	A	T	T	T	A	T	T	T	T
chr1_17779724	chromosome_1	17779724	T	A	A	A	A	A	A	T	T	T	T	T	A	A	A	A	A	T	T	T	A	A	T	A	T	A	T	A	T	T	T/A	T	T	T	T	A	T	T/A	A	T	T	T	A	T	T	T	T
chr1_17779733	chromosome_1	17779733	C	T	T	T	T	T	T	C	C	C	C	C	T	T	T	T	T	C	C	C	T	T	C	T	C	T	C	T	C	C	C/T	C	C	C	C	T	C	C/T	T	C	C	C	T	C	C	C	C
chr1_17868665	chromosome_1	17868665	A	C	C	A/C	C	C	A/C	A	A	A	A	A	C	C	C	C	C	A	C	A	A/C	C	A	C	A	A	A	C	A	A	A	C	A	A	A	C	A	A	C	C	C	C	A	A	A	A	A
chr1_17914347	chromosome_1	17914347	T	T	T	T	T	T	T	G	G	G	G	T	T	T	T	T	T	T	T	T	T	T	G	T	T	T	T	T	G	G	G	T	T	G	T	T	G	G	T	G	G	G	T	T	T	T	T
chr1_17914349	chromosome_1	17914349	C	C	C	C	C	C	C	G	G	G	G	C	C	C	C	C	C	C	C	C	C	C	G	C	C	C	C	C	G	G	G	C	C	G	C	C	G	G	C	G	G	G	C	C	C	C	C
chr1_17914391	chromosome_1	17914391	T	T	T	T	T	T	T	T	T	T	T	T	T	T	T	T	T	T	T	T	T	T	T	T	T	T	T	T	T	T	T	T	T	T	T	T	T	T	T	T	T	T	T	T	T	T	T
chr1_17914444	chromosome_1	17914444	C	C	C	C	C	C	C	C	C	C	C	C	C	C	C	C	C	C	C	C	C	C	C	C	C	C	C	C	C	C	C	C	C	C	C	C	C	C	C	C	C	C	C	C	C	C	C
chr1_17914479	chromosome_1	17914479	C	C/T	C	C	C	C	C	T	T	T	C/T	C	C	C	C	C	C	C	C	C	C	C	T	C	C	C	C	C	T	T	T	C	C	T	C	C	T	T	C	T	T	T	C	C	C	C	C
chr1_17929973	chromosome_1	17929973	C	C	C	C	C	C	C	C	A	A	A	C	C	C	C	C	C	C	A	C	A	C	C	C	C	C	C	C	C	C	C	C	C	C	C	C	C	C	C	C	C	C	C	C	C	C	C
chr1_17929976	chromosome_1	17929976	T	T	T	T	T	T	T	T	G	G	G	T	T	T	T	T	T	T	G	T	G	T	T	T	T	T	T	T	T	T	T	T	T	T	T	T	T	T	T	T	T	T	T	T	T	T	T
chr1_17929996	chromosome_1	17929996	T	T	T	T	T	T	T	T	G	G	G	T	T	T	T	T	T	T	G	T	G	T	T	T	T	T	T	T	T	T	T	T	T	T	T	T	T	T	T	T	T	T	T	T	T	T	T
chr1_17930013	chromosome_1	17930013	G	G	G	G	G	G	G	G	C	C	C	G	G	G	G	G	G	G	C	G	C	G	G	G	G	G	G	G	G	G	G	G	G	G	G	G	G	G	G	G	G	G	G	G	G	G	G
chr1_17930046	chromosome_1	17930046	A	A	A	A	A	A	A	A	T	T	A/T	A	A	A	A	A	A	A	T	A	T	A	A	A	A	A	A	A	A	A	A	A	A	A	A	A	A	A	A	A	A	A	A	A	A	A	A
chr1_17930052	chromosome_1	17930052	G	G	G	G	G	G	G	G	A	A	G/A	G	G	G	G	G	G	G	A	G	A	G	G	G	G	G	G	G	G	G	G	G	G	G	G	G	G	G	G	G	G	G	G	G	G	G	G
chr1_18076906	chromosome_1	18076906	C	C	C	C	C	C	C	C	C	C	C/G	C	C	C	C	C	C	C	C	G	C	C	C	C	C	C	C	C	C	C	C	C	C	C	C	C	C	C	C	C	C	C	C	G	C	G	G
chr1_18076928	chromosome_1	18076928	T	T	T	T	T	T	T	T	T	T	T/G	T	T	T	T	T	T	T	T	G	T	T	T	T	T	T	T	T	T	T	T	T	T	T	T	T	T	T	T	T	T	T	T	G	T	G	G
chr1_18080060	chromosome_1	18080060	A	A	A	A	A	A	A	A	T	T	T	A	A	A	A	A	A	A	A	A	A	A	A	T	A	A	A	T	A	A	A	T	A	A	A	T	A	A	T	A	A	A	A	A	A	A	A
chr1_18080076	chromosome_1	18080076	C	C	C	C	C	C	T	T	C	C	C	C	C	C	C	C	C	T	C	C	C	T	T	C	C	C	C	C	T	T	T	C	C	T	C	C	T	T	C	T	T	T	T	C	C	C	C
chr1_18080106	chromosome_1	18080106	C	C	C	C	C	C	C	C	T	C	C	C	C	C	C	C	C	C	C	C	C	C	C	T	C	C	C	T	C	C	C	T	C	C	C	T	C	C	T	C	C	C	C	C	C	C	C
chr1_18080174	chromosome_1	18080174	A	A	A	A	A	A	A	A	G	G	A/G	A	A	A	A	A	A	A	A	A	A	A	A	G	A	A	A	G	A	A	A	G	A	A	A	G	A	A	G	A	A	A	A	A	A	A	A
chr1_18080179	chromosome_1	18080179	C	C	C	C	C	C	C	C	G	G	C/G	C	C	C	C	C	C	C	C	C	C	C	C	G	C	C	C	G	C	C	C	G	C	C	C	G	C	C	G	C	C	C	C	C	C	C	C
chr1_18085940	chromosome_1	18085940	A	A	A	A	A	A	A	A	A	A	A	A	A	A	A	A	A	A	G	A	A	A	A	A	A	A	A	A	A	A	A	A	A	A	A	A	A	A/G	A	A	A	A	A	A	A	A	A
chr1_18086094	chromosome_1	18086094	G	G	G	G	G	G	A	A	G	G	G	G	G	G	G	G	G	G	G	G	G	A	A	G	G	G	G	G	A	A	A	G	G	A	G	G	A	A	G	A	A	A	A	G	G	G	G
chr1_18124311	chromosome_1	18124311	C	C	C	C	C	C	C	C	A	C	C	C	C	C	C	C	C	C	C	C	C	C	C	A	C	C	C	C/A	C	C	C	A	C	C	C	A	C	C	A	C	C	C	C	C	C	C	C
chr1_18124317	chromosome_1	18124317	C	C	C	C	C	C	C	C	G	C	C	C	C	C	C	C	C	C	C	C	C	C	C	G	C	C	C	C/G	C	C	C	G	C	C	C	G	C	C	G	C	C	C	C	C	C	C	C
chr1_18140753	chromosome_1	18140753	T	T	T	T	T	T	T	T	C	T	T	T	T	T	T	T	T	T	T	T	T	T	T	T	T	T	T	T	T	T	T	T	T	T	T	T	T	T	T	T	T	T	T	T	T	T	T
chr1_18140756	chromosome_1	18140756	C	C	C	C	C	C	C	C	A	C	C	C	C	C	C	C	C	C	C	C	C	C	C	C	C	C	C	C	C	C	C	C	C	C	C	C	C	C	C	C	C	C	C	C	C	C	C
chr1_18140759	chromosome_1	18140759	C	G	C	C	C	C	C	C	G	C	C/G	C	C	C	C	C	C	G	C	G	C	C	C	C	C	C	C	C	C	C	C	C	C/G	C	G	C	C	C	C	C	C	C	C	G	C	G	G
chr1_18140762	chromosome_1	18140762	C	T	C	C	C	C	C	C	T	C	C/T	C	C	C	C	C	C	T	C	T	C	C	C	C	C	C	C	C	C	C	C	C	C/T	C	T	C	C	C	C	C	C	C	C	T	C	T	T
chr1_18140763	chromosome_1	18140763	A	G	A	A	A	A	A	A	G	A	A/G	A	A	A	A	A	A	G	A	G	A	A	A	A	A	A	A	A	A	A	A	A	A/G	A	G	A	A	A	A	A	A	A	A	G	A	G	G
chr1_18140764	chromosome_1	18140764	A	G	A	A	A	A	A	A	G	A	A/G	A	A	A	A	A	A	G	A	G	A	A	A	A	A	A	A	A	A	A	A	A	A/G	A	G	A	A	A	A	A	A	A	A	G	A	G	G
chr1_18140769	chromosome_1	18140769	G	T	G	G	G	G	G	G	T	G	G/T	G	G	G	G	G	G	T	G	T	G	G	G	G	G	G	G	G	G	G	G	G	G/T	G	T	G	G	G	G	G	G	G	G	T	G	T	T
chr1_18284239	chromosome_1	18284239	A	G	A	A	A	A	A/G	A	A	A	A/G	A	A	A	A	A/G	A	G	G	G	G	A	A	G	A	G	G	G	A	A	A	G	G	A	G	G	A	G	G	A	A	A	A	G	A	G	G
chr1_18284367	chromosome_1	18284367	G	T	G	G	G	G	G/T	G	G	G	G/T	G	G	G	G	G/T	G	T	T	T	T	G	G	T	G	T	T	T	G	G	G	T	T	G	T	T	G	G/T	T	G	G	G	G	T	G/A	T	T
chr1_18380125	chromosome_1	18380125	C	C	C	C	C	C	C	C	C	C	C	G	C	C	C	C	C	C	C	C	C	C	C	C	C	C	C	C	C	C	C	C	C	C	C	C	C	C	C	C	C	C	C	C	G	C	C
chr1_18398107	chromosome_1	18398107	T	C	C	C	C	C	C	C	C	C	C	C	C	C	C	C	C	T	C	C	C	C	C	C	T	C	C	C	C	C	C	C	C	C	C	C	C	C	C	C	C	C	C	C	C	C	C
chr1_18398110	chromosome_1	18398110	T	T/G	G	G	G	G	G	G	G	T/G	G	G	G	G	G	G	G	T	G	G	G	G	G	G	T	G	G	G	G	G	G	G	G	G	G	G	G	G	G	G	G	G	G	G	G	G	G
chr1_18398114	chromosome_1	18398114	T	T/G	G	G	G	G	G	G	G	T/G	G	G	G	G	G	G	G	T	G	G	G	G	G	G	T	G	G	G	G	G	G	G	G	G	G	G	G	G	G	G	G	G	G	G	G	G	G
chr1_18581313	chromosome_1	18581313	C	C	C	C/G	G	C/G	C	C	C	C	C/G	C	C	G	C	G	G	C	G	G	G	C	C	C	C	G	G	C	C	C	C	C	C	C	C	C	C	C	C	C	C	C	C	C	C	C	C
chr1_18581322	chromosome_1	18581322	G	G	G	G/C	C	G/C	G	G	G	G	G/C	G	G	C	G	C	C	G	C	C	C	G	G	G	G	C	C	G	G	G	G	G	G	G	G	G	G	G	G	G	G	G	G	G	G	G	G
chr1_18581925	chromosome_1	18581925	A	A	A	A/G	G	A/G	A	A	A	A	A/G	A	A	G	A	G	G	A	G	G	G	A	A	A	A	G	G	A	A	A	A	A	A	A	A	A	A	A	A	A	A	A	A	A	A	A	A
chr1_18614389	chromosome_1	18614389	T	T	T	G	G	G	T/G	G	G	G	G	T	T	G	T	G	G	T	G	T/G	T/G	T	T	G	T	G	G	G	G	G	G	G	T	T	T	G	T	T	G	T	T	T	T	T	T	T	T
chr1_18614396	chromosome_1	18614396	G	G	G	A	A	A	G	A	A	A	A	G	G	A	G	A	A	G	A	G	G	G	G	A	G	A	A	A	A	A	A	A	G	G	G	A	G	G	A	G	G	G	G	G	G	G	G
chr1_18614440	chromosome_1	18614440	A	A	A	A	A	A	A	G	G	G	G	A	A	A	A	A	A	A	A	A	A	A	A	G	A	A	A	G	G	G	G	G	A	A	A	G	A	A	G	A	A	A	A	A	A	A	A
chr1_18796651	chromosome_1	18796651	C	A	C	A	A	A	A	A	A	A	A	C	C	C	C	A	A	C	C	A	A	A	C	A	C	A	A	A	A	A	A	A	C	A	C	A	A	A	A	A	A	A	A	C	C	C	C
chr1_19139939	chromosome_1	19139939	T	T	T	A	A	A	A	T	T	T	T/A	T	T	T	T	A	A	T	T	A	T	T	T	T	T	A	T	T	T	A	A	T	T	A	T	T	A	A	T	A	A	A	A	T	T	T	T
chr1_19139947	chromosome_1	19139947	G	G	G	A	A	A	A	G	G	G	G/A	G	G	G	G	A	A	G	G	A	A	G	G	G	G	A	G	G	G	A	A	G	G	A	G	G	A	A	G	A	A	A	A	G	G	G	G
chr1_19139956	chromosome_1	19139956	T	T	T	C	C	C	C	T	T	T	T/C	T	T	T	T	C	C	T	T	C	T	T	T	T	T	C	T	T	T	C	C	T	T	C	T	T	C	C	T	C	C	C	C	T	T	T	T
chr1_19139959	chromosome_1	19139959	C	C	C	G	G	G	G	C	C	C	C/G	C	C	C	C	G	G	C	C	G	C	C	C	C	C	G	C	C	C	G	G	C	C	G	C	C	G	G	C	G	G	G	G	C	C	C	C
chr1_19147453	chromosome_1	19147453	A	A	A	G	G	G	G	A	A	A	A	A	A	A	A	G	G	A	A	A	A	A	A	A	A	G	A	A	A	G	G	A	A	G	A	A	G	G	A	G	G	G	G	A	A	A	A
chr1_19147454	chromosome_1	19147454	A	A	A	C	C	C	C	A	A	A	A	A	A	A	A	C	C	A	A	A	A	A	A	A	A	C	A	A	A	C	C	A	A	C	A	A	C	C	A	C	C	C	C	A	A	A	A
chr1_19147457	chromosome_1	19147457	T	T	T	C	C	C	C	T	T	T	T	T	T	T	T	C	C	T	T	T	T	T	T	T	T	C	T	T	T	C	C	T	T	C	T	T	C	C	T	C	C	C	C	T	T	T	T
chr1_19147536	chromosome_1	19147536	G	G	G	G	G	G/C	C	C	G	G	G	G	G	G	G	C	G	G	G	G	C	G	G	C	G	C	G	C	C	C	C	C	G	C	G	C	C	C	C	C	C	C	C	G	G	G	G
chr1_19152622	chromosome_1	19152622	A	A	A	A	A	A	C	C	A	A	A	A	A	A	A	A	A	A	A	A	A	C	A	A	A	C	A	A	A	C	C	A	A	C	A	A	C	C	A	C	C	C	C	A	A	A	A
chr1_19152632	chromosome_1	19152632	C	C	C	C	C	C	G	G	C	C	C	C	C	C	C	C	C	C	C	C	C	G	C	C	C	G	C	C	C	G	G	C	C	G	C	C	G	G	C	G	G	G	G	C	C	C	C
chr1_19152634	chromosome_1	19152634	A	A	A	A	A	A	T	T	A	A	A	A	A	A	A	A	A	A	A	A	A	T	A	A	A	T	A	A	A	T	T	A	A	T	A	A	T	T	A	T	T	T	T	A	A	A	A
chr1_19152643	chromosome_1	19152643	C	C	C	C	C	C	A	A	C	C	C	C	C	C	C	C	C	C	C	C	C	A	C	C	C	A	C	C	C	A	A	C	C	A	C	C	A	A	C	A	A	A	A	C	C	C	C
chr1_19152648	chromosome_1	19152648	T	T	T	T	T	T	A	A	T	T	T	T	T	T	T	T	T	T	T	T	T	A	T	T	T	A	T	T	T	A	A	T	T	A	T	T	A	A	T	A	A	A	A	T	T	T	T
chr1_19152654	chromosome_1	19152654	T	T	T	T	T	T	C	C	T	T	T	T	T	T	T	T	T	T	T	T	T	C	T	T	T	C	T	T	T	C	C	T	T	C	T	T	C	C	T	C	C	C	C	T	T	T	T
chr1_19178563	chromosome_1	19178563	A	A	A	A	A	A/G	G	G	G	G	G	A	A	A	A	G	A/G	A	A	G	A	G	A	G	A	A	A	G	G	G	G	G	A	G	A	G	G	A/G	G	G	G	G	G	A	A	G	A
chr1_19344915	chromosome_1	19344915	T	T	T	T	T	T	T	T	C	C	C	T	T	T	T	T/C	T	T	T	T	C	T	T	C	T	C	T	C	C	T	C	C	T	T	T	C	T	T/C	C	T	T	T	T	T	T	C	T
chr1_19423434	chromosome_1	19423434	A	A	A	A	A	A	C	C	A	A	A	A	A	A	A	A	A	A/C	A	A	A	C	A	A	A	A	A	A	A	C	A	A	A	C	A	A	C	A/C	A	C	C	C	C	C	A	A	C
chr1_19423446	chromosome_1	19423446	C	C	C	C	C	C	T	T	C	C	C	C	C	C	C	C	C	T	C	C	C	T	C	C	C	C	C	C	C	T	C	C	C	T	C	C	T	C/T	C	T	T	T	T	T	C	C	T
chr1_19423451	chromosome_1	19423451	C	C	C	C	C	C	C	C	T	T	C/T	C	C	C	C	C/T	C	C	C	C	C	C	C	T	C	C	C	T	T	C	T	T	C	C	C	T	C	C/T	T	C	C	C	C	C	C	C	C
chr1_19423456	chromosome_1	19423456	T	T	T	T	T	T	C	C	T	T	T	T	T	T	T	T	T	C	T	T	T	C	T	T	T	T	T	T	T	C	T	T	T	C	T	T	C	T/C	T	C	C	C	C	C	T	T	C
chr1_19423509	chromosome_1	19423509	C	C	C	C	C	C	A	A	C	C	C	C	C	C	C	C	C	C	C	C	C	A	C	C	C	C	C	C	C	A	C	C	C	A	C	C	A	C/A	C	A	A	A	A	C	C	C	C
chr1_19630184	chromosome_1	19630184	G	G	G	G	G	G	G	G	G	G	G	G	G	G	G	G	G	G	G	G	G	G	C	G	G	C	C	G	G	G	G	G	G	G	G	G	G	G/C	G	G	G	G	G	G	G	G	G
chr1_19640456	chromosome_1	19640456	C	C	C	C	C	C	A	C	C	C	C	C	C	C	C	C	C	C	C	C	A	A	C	C	C	C	C	C	C	C	C	C	C	C	C	C	C	C	C	C	C	C	A	C	C	C	C
chr1_19640516	chromosome_1	19640516	T	T	T	T	T	T	T	G	T	T	T	T	T	T	T	T	T	T	T	T	T	T	T	T	T	T	T	T	T	G	T	T	T/G	G	T	T	G	G	T	G	G	G	T	T	G	T	T
chr1_19640518	chromosome_1	19640518	A	A	A	A	A	A	A	C	A	A	A	A	A	A	A	A	A	A	A	A	A	A	A	A	A	A	A	A	A	C	A	A	A/C	C	A	A	C	C	A	C	C	C	A	A	C	A	A
chr1_19643965	chromosome_1	19643965	T	T	T	T	T	T	T/G	G	T	T	T	T	T	T	T	T/G	T	T	T	T	G	G	T	T	T	T	T	T	T	G	T	T	T	G	T	T	G	T	T	G	G	G	G	T	G	T	T
chr1_19643985	chromosome_1	19643985	C	C	C	C	C	C	C/G	G	C	C	C	C	C	C	C	C/G	C	C	C	C	G	G	C	C	C	C	C	C	C	G	C	C	C	G	C	C	G	C	C	G	G	G	G	C	G	C	C
chr1_19643986	chromosome_1	19643986	A	A	A	A	A	A	A/G	G	A	A	A	A	A	A	A	A/G	A	A	A	A	G	G	A	A	A	A	A	A	A	G	A	A	A	G	A	A	G	A	A	G	G	G	G	A	G	A	A
chr1_19643989	chromosome_1	19643989	A	A	A	A	A	A	A/G	G	A	A	A	A	A	A	A	A/G	A	A	A	A	G	G	A	A	A	A	A	A	A	G	A	A	A	G	A	A	G	A	A	G	G	G	G	A	G	A	A
chr1_19643990	chromosome_1	19643990	A	A	A	A	A	A	A/G	G	A	A	A	A	A	A	A	A/G	A	A	A	A	G	G	A	A	A	A	A	A	A	G	A	A	A	G	A	A	G	A	A	G	G	G	G	A	G	A	A
chr1_19643991	chromosome_1	19643991	T	T	T	T	T	T	T/C	C	T	T	T	T	T	T	T	T/C	T	T	T	T	C	C	T	T	T	T	T	T	T	C	T	T	T	C	T	T	C	T	T	C	C	C	C	T	C	T	T
chr1_19644044	chromosome_1	19644044	T	T	T	T	T	T	C	C	T	T	T	T	T	T	T	T/C	T	T	T	T	C	C	T	T	T	T	T	T	T	C	T	T	T	C	T	T	C	T/C	T	C	C	C	C	T	C	T	T
chr1_19644054	chromosome_1	19644054	G	G	G	G	G	G	T	T	G	G	G	G	G	G	G	G/T	G	G	G	G	T	T	G	G	G	G	G	G	G	T	G	G	G	T	G	G	T	G/T	G	T	T	T	T	G	T	G	G
chr1_19644088	chromosome_1	19644088	A	A	A	A	A	A	C	C	A	A	A	A	A	A	A	A/C	A	A	A	A	C	C	A	A	A	A	A	A	A	C	A	A	A	C	A	A	C	A/C	A	C	C	C	C	A	C	A	A
chr1_19676303	chromosome_1	19676303	T	T	T	T	T	T	T/G	G	G	G	T/G	T	T	T	T	T/G	T	T	T	T	T	T	G	G	T	G	G	G	G	G	G	G	T	G	T	G	G	G	G	G	G	G	T	T	G	T	T
chr1_19775036	chromosome_1	19775036	C	C	C	C	C	C	C/A	C	C	C	C	A	C	C	C	C	C	C	C	C	A	A	A	A	C	A	A	C	C	C	C	C	C	C	C	C	C	C	A	C	C	C	A	C	A	C	C
chr1_19891171	chromosome_1	19891171	G	G	G	G	G	G	G	G	G	G	G	G	G	G	G	G	G	G	G	A	G	G	G	G	G	G	G	G	G	G	G	G	G	G	G	G	G	G	G	G	G	G	G	G	G	A	G
chr1_20134888	chromosome_1	20134888	C	C	C	C	C	C	C/G	G	C	C	C	C	C	C	C	C	C	C	C	C	C	C	G	C	C	C	C	G	G	C	G	G	C	G	C	C	G	G	C	G	G	G	G	C	C	C	C
chr1_20134932	chromosome_1	20134932	T	T	T	T	T	T	T/G	G	T	T	T	T	T	T	T	T	T	T	T	T	T	T	G	T	T	T	T	G	G	T	G	G	T	G	T	T	G	G	T	G	G	G	G	T	T	T	T
chr1_20363556	chromosome_1	20363556	T	T	T	T	T	T	T	T	T	T	T	T	T	T	T	T	T	T	T	T	T	T	T	T	T	T	T	T	T	T	T	T	T	T	T	T	T	T	T	T	T	T	T	A	A	A	A
chr1_20363589	chromosome_1	20363589	G	G	G	G	G	G	G	G	G	G	G	G	G	G	G	G	G	T	G	G	G	G	G	G	T	G	G	G	G	G	G	G	G	G	G	G	G	G	G	G	G	G	G	G	G	G	G
chr1_20536389	chromosome_1	20536389	C	C	C	C	C	C	C	C	C	C	C	C	C	C	C	C	C	C	C	C	C	C	C	C	C	C	C	C	C	C	C	C	C	C	C	C	C	C	C	C	C	C	C	C	G	C	C
chr1_20633917	chromosome_1	20633917	A	A	A	A	A	A	A	A	G	G	A/G	G	A	A	A	A/G	A	A	A	A	A	A	A	A	A	A	A	A	A	A	A	A	A	A	A	A	G	A	G	A	A	A	A	A	A	A	A
chr1_21115583	chromosome_1	21115583	C	G	C	C	C	C	C	C	C	C	C	C	G	C	C	C	C	C	C	C	C	C	C	C	C	C	C	C	C	C	C	C	G	C	C	G	C	C	C	C	C	C	C	C	C	C	C
chr1_21115587	chromosome_1	21115587	G	C	G	G	G	G	G	G	G	G	G	G	C	G	G	G	G	G	G	G	G	G	G	G	G	G	G	G	G	G	G	G	C	G	G	C	G	G	G	G	G	G	G	G	G	G	G
chr1_21221198	chromosome_1	21221198	C	C	C	C	C	C	C	C	C	C	C	C	A	C	C	C	C	C	C	C	C	C	C	C	C	C/A	C	C	C	C	C	C	C/A	C	C	C	C	C	C	C	C	C	C	C	C	C	C
chr1_21221226	chromosome_1	21221226	G	G	G	G	G	G	G	G	G	G	G	G	A	G	G	G	G	G	G	G	G	G	G	G	G	G/A	G	G	G	G	G	G	G/A	G	G	G	G	G	G	G	G	G	G	G	G	G	G
chr1_21439164	chromosome_1	21439164	C	G	C	C	C	C	C	C	C	C	C	C	C	C	C	C	C	C	C	C	C	C	C	C	C	C	C	C	C	C	C	C	C/G	C	C	G	C	C	C	C	C	C	C	C	C	C	C
chr1_21619522	chromosome_1	21619522	C	T	C	C	C	C	C	C	C	C	C	C	C	C	C	C	C	C	C	C	C	C	C	C	C	C	C	C	C	C	C	C	T	C	C	T	C	C	C	C	C	C	C	C	C	C	C
chr1_21642492	chromosome_1	21642492	G	G	G	G	G	G	G/A	A	A	A	A	G	G	G	G	G	G	G	G	A	A	G	A	A	G	A	A	A	A	A	A	A	G/A	A	A	G	A	A	A	A	A	A	A	A	A	A	A
chr1_21642508	chromosome_1	21642508	A	A	A	A	A	A	A	A	A	A	A	A	A	A	A	A	A	A	A	A	A	A	A	A	A	A	A	A	A	A	A	A	A/T	A	A	T	A	A	A	A	A	A	A	A	A	A	A
chr1_21642561	chromosome_1	21642561	C	C	C	C	C	C	C/-	-	-	-	-	C	C	C	C	C	C	C	C	-	-	C	-	-	C	-	-	-	-	-	-	-	G	-	-	G	-	-	-	-	-	-	-	-	-	-	-
chr1_21656188	chromosome_1	21656188	C	C	C	C	C	C	C	C	C	C	C	A	C	C	C	C	C	C	C	C	C	C	C	C	A	C	C	C	C	C	C	C	C/A	C	C	A	C	C	C	C	C	C	C	C	C	C	C
chr1_22093643	chromosome_1	22093643	T	T	T	T	T	T	T	T	T	T	T	C	T	T	T	T	T	C	T	T	C	T	T	T	C	T	T	C	C	T	T	C	T	T	T	T	T	T	T	T	T	T	T	C	C	C	C
chr1_22244210	chromosome_1	22244210	G	G	G	G	G	G	G	-	T	T	G/T	G	G	G	G	G	G	G	G	G	G	G	T	-	G	-	-	T	T	-	-	T	G/T	-	T	G	-	-	-	-	-	-	-	G	G	G	G
chr1_22274977	chromosome_1	22274977	A	A	A	A	A	A	A/G	G	A	A	A/G	G	A	A	A	A/G	A	G	A	G	G	A	A	G	G	G	G	A	A	G	G	A	A	G	A	A	G	G	G	G	G	G	G	G	G	G	G
chr1_22275060	chromosome_1	22275060	C	C	C	C	C	C	C	C	C	C	C	G	C	C	C	C	C	C/G	C	C	C	C	C	C	G	C	C	C	C	C	C	C	C	C	C	C	C	C	C	C	C	C	C	G	G	G	G
chr1_22275076	chromosome_1	22275076	A	A	A	A	A	A	A	A	A	A	A	G	A	A	A	A	A	A/G	A	A	A	A	A	A	G	A	A	A	A	A	A	A	A	A	A	A	A	A	A	A	A	A	A	G	G	G	G
chr1_22390001	chromosome_1	22390001	C	C	C	C	C	C	C	C	T	T	C/T	C	C	C	C	C/T	C	C	C	C	C	C	T	T	C	C	C	C	C	C	C	C	C/T	C	T	C	C	C	C	C	C	C	C	C	C	C	C
chr1_22396625	chromosome_1	22396625	G	G	G	G	G	G	C	C	C	C	C	C	G	G	G	G/C	G	C	G	C	C	G	C	C	C	C	C	C	C	C	C	C	G	C	C	G	C	C	C	C	C	C	C	C	C	C	C
chr1_22396638	chromosome_1	22396638	C	C	C	C	C	C	G	G	G	G	G	G	C	C	C	C/G	C	G	C	G	G	C	G	G	G	G	G	G	G	G	G	G	C	G	G	C	G	G	G	G	G	G	G	G	G	G	G
chr1_22396646	chromosome_1	22396646	C	C	C	C	C	C	G	G	G	G	G	G	C	C	C	C/G	C	C/G	C	G	G	C	G	G	G	G	G	G	G	G	G	G	C	G	G	C	G	G	G	G	G	G	G	G	G	G	G
chr1_22396751	chromosome_1	22396751	C	C	C	C	C	C	T	T	T	T	T	T	C	C	C	C/T	C	T	C	T	T	C	T	T	T	T	T	T	T	T	T	T	C	T	T	C	T	T	T	T	T	T	T	T	T	T	T
chr1_22532489	chromosome_1	22532489	A	A	A	A	A	A	A/T	T	A	A	A/T	T	A	A	A	A/T	A	T	A	T	T	A	A	A	T	T	T	T	T	T	T	T	A/T	T	A	A/T	T	T	T	T	T	T	T	T	T	T	T
chr1_22909787	chromosome_1	22909787	C	C	C	C/G	C	C/G	C	C	C	C	C/G	C	C	C	C	C	C	C	C	G	C	C	C	C	C	C	C	C	C	C	C	C	C	C	C	C	C	C	C	C	C	C	C	C	C	C	C
chr1_22909794	chromosome_1	22909794	A	A	A	A/G	A	A/G	A	A	A	A	A/G	A	A	A	A	A	A	A	A	G	A	A	A	A	A	A	A	A	A	A	A	A	A	A	A	A	A	A	A	A	A	A	A	A	A	A	A
chr1_24026898	chromosome_1	24026898	C	C	C	C	C	C	C	C	C	C	C/G	C	C	C	C	C	C	C	C	G	C	C	C	C	C	C	C	C	C	C	C	C	C	C	C	C	C	C	C	C	C	C	C	G	C	G	G
chr1_24027030	chromosome_1	24027030	C	C	C	C	C	C	C	G	C	C	C	C	C	C	C	C/G	C	C	C	G	G	C	G	G	C	G	C	G	G	G	G	G	C	G	C	C	G	G	G	G	G	G	C	G	C	G	G
chr1_24028536	chromosome_1	24028536	G	G	G	G	G	G	G	G	A	A	G	G	G	G	G	G	G	G	G	G	A	G	A	A	G	G	G	G	G	G	G	G	G/A	G	A	G	G	G	A	G	G	G	A	G	G	G	G
chr1_24028590	chromosome_1	24028590	C	C	C	C	C	C	C	C	A	A	C	C	C	C	C	C	C	C	C	C	A	C	A	A	C	C	C	C	C	C	C	C	C/A	C	A	C	C	C	A	C	C	C	A	C	C	C	C
chr1_24244489	chromosome_1	24244489	G	G	G	G	G	G	G	A	G	G	G	G	G	G	G	G	G	G	G	G	G/A	G	G	G	G	G	G	A	A	A	A	A	G	A	G	G	A	A	G	A	A	A	G	G	G	G	G
chr1_24586462	chromosome_1	24586462	T	T	T	T	T	T	T	T/G	T/G	T/G	T/G	T	T	T	T	T	T	T	T	T	T	T	T	T	T	T	T	T/G	T/G	T/G	T/G	T/G	T	T/G	T	T	T/G	G	G	T	T	T	T	T	T	T	T
chr1_24586500	chromosome_1	24586500	G	G	G	G	G	G	G/A	G	G	G	G	G/A	G	G	G	G	G	G	G	G	G	G	G	G	G	G	G	G	G	G	G	G	G	G	G	G	G	G	G	G	G	G	G	G	G/A	G	G
chr1_24586509	chromosome_1	24586509	C	C	C	C	C	C	C	C/T	C/T	C/T	C/T	C	C	C	C	C	C	C	C	C	C/T	C	C/T	C/T	C/T	C	C/T	C/T	C/T	C/T	C/T	C/T	C/T	C/T	C	C	C/T	C/T	C	C/T	C/T	C/T	C/T	C	C	C	C
chr1_24656957	chromosome_1	24656957	C	C	C	C	C	C	C	C	C	C	C	C	C	C	C	C	C	C	C	T	C	C	C	C	C	C	C	C	C	C	C	C	C	C	C	C	C	C	C	C	C	C	C	T	C	T	T
chr1_24867746	chromosome_1	24867746	C	T	C	C	C	C	C	C	T	T	C/T	C	C	C	C	C	C	C	C	C	C	C	T	C	C	C	C	C	C	C	C	C	C	C	C	C	C	C	T	C	C	C	C	C	C	C	C
chr1_24867780	chromosome_1	24867780	C	T	C	C	C	C	C	C	T	T	C/T	C	C	C	C	C	C	C	C	C	C	C	T	C	C	C	C	C	C	C	C	C	C	C	C	C	C	C	T	C	C	C	C	C	C	C	C
chr1_24867782	chromosome_1	24867782	C	A	C	C	C	C	C	C	A	A	C/A	C	C	C	C	C	C	C	C	C	C	C	A	C	C	C	C	C	C	C	C	C	C	C	C	C	C	C	A	C	C	C	C	C	C	C	C
chr1_24867784	chromosome_1	24867784	A	A	A	A	A	A	A	A	A	A	A	A	A	A	A	A	A	A	A	G	A	A	A	A	A	A	A	A	A	A	A	A	A	A	A	A	A	A	A	A	A	A	A	G	A	G	G
chr1_24867786	chromosome_1	24867786	A	C	A	A	A	A	A	A	C	C	A/C	A	A	A	A	A	A	A	A	A	A	A	C	A	A	A	A	A	A	A	A	A	A	A	A	A	A	A	C	A	A	A	A	A	A	A	A
chr1_24867799	chromosome_1	24867799	C	T	C	C/T	C/T	C/T	C/T	C	T	T	C/T	T	T	C/T	C/T	C/T	C	C	C	C	C	C	T	C	T	C	C	C	C	C	C	C	T	C	T	T	C	C	T	C	C	C	C	C	T	C	C
chr1_24867800	chromosome_1	24867800	A	G	A	A	A	A	A	A	G	G	A/G	A	A	A	A	A	A	A	A	A	A	A	G	A	A	A	A	A	A	A	A	A	A	A	A	A	A	A	G	A	A	A	A	A	A	A	A
chr1_24867803	chromosome_1	24867803	G	G	G	G	G	G	G	G	G	G	G	G	G	G	G	G	G	G	G	A	G	G	G	G	G	G	G	G	G	G	G	G	G	G	G	G	G	G	G	G	G	G	G	A	G	A	A
chr1_24973476	chromosome_1	24973476	C	C	C	C	C	C	C	C	T	T	T	C	C	C	C	C	C	C	C	C	C	C	C	C	C	C	C	C	C	C	C	C	C	C	C	C	C	C	T	C	C	C	T	C	C	C	C
chr1_24973552	chromosome_1	24973552	A	G	A	A	A	A	A	A	G	G	G	G	G	A	A	A/G	A	A	A	G	A	A	A	A	A/G	A	A	A	A	A	A	A	G	A	G	G	A/G	A	G	A	A	A	G	G	G	G	G
chr1_25187760	chromosome_1	25187760	C	T	C	C	C	C	C/T	T	C	C	C/T	T	T	C	C	C/T	C	C	C	T	C	C	C	C	T	T	T	C	C	C	C	C	T	C	T	T	C	C	C	C	C	C	C	T	T	T	T
chr1_25285099	chromosome_1	25285099	C	C	C	C	C	C	C	C	C	C	C	C	C	C	C	C	C	C	C	C	C	C	C	C	T	C	C	C	C	C	C	C	C	C	C	C	C	C	C	C	C	C	C	C	T	C	C
chr1_25285192	chromosome_1	25285192	T	T	T	T	T	T	T	T	T	T	T	T	T	T	T	T	T	T	T	T	T	T	T	T	C	T	T	T	T	T	T	T	T	T	T	T	T	T	T	T	T	T	T	T	C	T	T
chr1_25285199	chromosome_1	25285199	C	C	C	C	C	C	C	C	C	C	C	C	C	C	C	C	C	C	C	C	C	C	C	C	T	C	C	C	C	C	C	C	C	C	C	C	C	C	C	C	C	C	C	C	T	C	C
chr1_25285201	chromosome_1	25285201	C	C	C	C	C	C	C	C	C	C	C	C	C	C	C	C	C	C	C	C	C	C	C	C	T	C	C	C	C	C	C	C	C	C	C	C	C	C	C	C	C	C	C	C	T	C	C
chr1_25466977	chromosome_1	25466977	G	G	G	G	G	G	G	A	G	G	G	A	A	G	G	G/A	G	G	G	A	G	G	G	G	A	A	A	G	G	G	G	G	A	G	A	A	G	G	G	G	G	G	G	G	A	G	G
chr1_25466978	chromosome_1	25466978	G	G	G	G	G	G	G	T	G	G	G	T	T	G	G	G/T	G	G	G	T	G	G	G	G	T	T	T	G	G	G	G	G	T	G	T	T	G	G	G	G	G	G	G	G	T	G	G
chr1_25466980	chromosome_1	25466980	C	C	C	C	C	C	C	T	C	C	C	T	T	C	C	C/T	C	C	C	T	C	C	C	C	T	T	T	C	C	C	C	C	T	C	T	T	C	C	C	C	C	C	C	C	T	C	C
chr1_25466987	chromosome_1	25466987	A	A	A	A	A	A	A	G	A	A	A	G	G	A	A	A/G	A	A	A	G	A	A	A	A	G	G	G	A	A	A	A	A	G	A	G	G	A	A	A	A	A	A	A	A	G	A	A
chr1_25467044	chromosome_1	25467044	T	T	T	T	T	T	T	C	T	T	T/C	C	C	T	T	T/C	T	T	T	C	T	T	T	T	C	C	C	T	T	T	T	T	C	T	C	C	T	T	T	T	T	T	T	T	C	T	T
chr1_25467048	chromosome_1	25467048	G	G	G	G	G	G	G	C	G	G	G/C	C	C	G	G	G/C	G	G	G	C	G	G	G	G	C	C	C	G	G	G	G	G	C	G	C	C	G	G	G	G	G	G	G	G	C	G	G
chr1_25467645	chromosome_1	25467645	G	G/C	G/C	G	G/C	G/C	G	G	G	G	G	C	C	G/C	G/C	G	G	G	G	C	G	G	G	G	C	G	G	G	G/-	G	G	G	C	G	C	C	G	G	G	G	G	G	G	G	C	G	G
chr1_25467687	chromosome_1	25467687	A	A/G	A/G	A	A/G	A/G	A	A	A	A	A	G	G	A/G	A/G	A	A	A	A	G	A	A	A	A	G	A	A	A	A	A	A	A	G	A	G	G	A	A	A	A	A	A	A	A	G	A	A
chr1_25467743	chromosome_1	25467743	G	G/C	G	G	G	G	G	G	G	G	G	C	C	G	G/C	G	G	G	G	C	G	G	G	G	C	G	G	G	G	G	G	G	C	G	C	C	G	G	G	G	G	G	G	G	C	G	G
chr1_25467761	chromosome_1	25467761	C	C/T	C	C	C	C	C	C	C	C	C	T	T	C	C/T	C	C	C	C	T	C	C	C	C	T	C	C	C	C	C	C	C	T	C	T	T	C	C	C	C	C	C	C	C	T	C	C
chr1_25590443	chromosome_1	25590443	C	C	C	C	C	C	C	C	C	C	C	C	C	C	C	C	C	C	C	C	C	C	C	C	G	C	C	C	C	C	C	C	C	C	C	C	C	C	C	C	C	C	C	C	G	C	C
chr1_25590448	chromosome_1	25590448	A	A	A	A	A	A	A	A	A	A	A	A	A	A	A	A	A	A	A	A	A	A	A	A	T	A	A	A	A	A	A	A	A	A	A	A	A	A	A	A	A	A	A	A	T	A	A
chr1_25590456	chromosome_1	25590456	G	G	G	G	G	G	G	A	G	G	G/A	A	A	G	G	G	G	G	G	A	G	G	G	G	-	A	A	G	G	G	G	G	A	G	A	A	G	G	G	G	G	G	G	G	-	G	G
chr1_25590457	chromosome_1	25590457	G	G	G	G	G	G	G	G	G	G	G	G	G	G	G	G	G	G	G	G	G	G	G	G	T	G	G	G	G	G	G	G	G	G	G	G	G	G	G	G	G	G	G	G	T	G	G
chr1_25590461	chromosome_1	25590461	G	G	G	G	G	G	G	G	G	G	G	G	G	G	G	G	G	G	G	G	G	G	G	G	A	G	G	G	G	G	G	G	G	G	G	G	G	G	G	G	G	G	G	G	A	G	G
chr1_25590477	chromosome_1	25590477	C	C	C	C	C	C	C	C	C	C	C	C	C	C	C	C	C	C	C	C	C	C	C	C	T	C	C	C	C	C	C	C	C	C	C	C	C	C	C	C	C	C	C	C	T	C	C
chr1_25590553	chromosome_1	25590553	G	G	G	G	G	G	G	G	G	G	G	G	G	G	G	G	G	G	G	G	G	G	G	G	C	G	G	G	G	G	G	G	G	G	G	G	G	G	G	G	G	G	G	G	C	G	G
chr1_25593359	chromosome_1	25593359	T	T	T	T	T	T	T	T	T	T	T	T/G	T/G	T	T	T	T	T	T	T/G	T	T	T	T	T	T	T	T	T	T	T	T	T/G	T	T/G	T/G	T	T	T	T	T	T	T	T	T	T	T
chr1_25593360	chromosome_1	25593360	C	C	C	C	C	C	C	C	C	C	C/G	G	G	C	C	C	C	C	C	G	C	C	C	C	C	C	C	C	C	C	C	C	G	C	G	G	C	C	C	C	C	C	C	C	C	C	C
chr1_25593383	chromosome_1	25593383	A	A	A	A	A	A	A	A	A/C	A	A/C	A/C	C	A	A	A	A	A	A	A/C	A	A	A	A	A	A	A	A	A	A	A	A/C	A/C	A	A/C	C	A	A	A	A	A	A	A	A	A/C	A	A
chr1_25593390	chromosome_1	25593390	A	A	A	A	A	A	A	A	A	A	A/G	G	G	A	A	A	A	A	A	G	A	A	A	A	A	A	A	A	A	A	A	A	G	A	G	G	A	A	A	A	A	A	A	A	A	A	A
chr1_25593416	chromosome_1	25593416	G	G	G	G	G	G	G	G	G	G	G	G/C	G/C	G	G	G	G	G	G	G/C	G	G	G	G	G	G	G	G	G	G	G	G	G/C	G	G/C	G/C	G	G	G	G	G	G	G	G	G	G	G
chr1_25593418	chromosome_1	25593418	A	A	A	A	A	A	A	A	A	A	A/G	A/G	A/G	A	A	A	A	A	A	A/G	A	A	A	A	A	A	A	A	A	A	A	A	A/G	A	A/G	A/G	A	A	A	A	A	A	A	A	A	A	A
chr1_25593419	chromosome_1	25593419	C	C	C	C	C	C	C	C	C	C	C	C/T	C/T	C	C	C	C	C	C	C/T	C	C	C	C	C	C	C	C	C	C	C	C	C/T	C	C/T	C/T	C	C	C	C	C	C	C	C	C	C	C
chr1_25593420	chromosome_1	25593420	C	C	C	C	C	C	C	C	C	C	C	C/G	C/G	C	C	C	C	C	C	C/G	C	C	C	C	C	C	C	C	C	C	C	C	C/G	C	C/G	C/G	C	C	C	C	C	C	C	C	C	C	C
chr1_25593452	chromosome_1	25593452	T	T	T	T	T	T	T	T	T	T	T/C	C	C	T	T	T	T	T	T	C	T	T	T	T	T	T	T	T	T	T	T	T	C	T	C	C	T	T	T	T	T	T	T	T	T	T	T
chr1_25598715	chromosome_1	25598715	T	T	T	T	T	T	T	G	T	T	T/G	G	G	T	T	T	T	T	T	G	T	T	T	T	T	G	G	T	T	T	T	T	G	T	G	G	T	T	T	T	T	T	T	T	T	T	T
chr1_25717489	chromosome_1	25717489	A	G	A	A	A	A	A/G	A	G	A/G	G	G	G	A	A	A/G	A	A	A	G	A	A	A	A	A	A	A	A	A	A	A	A	G	A	G	G	A	A	G	A	A	A	G	G	G	G	G
chr1_25743003	chromosome_1	25743003	G	T	G	G	G	G	T	T	T	G	T	T	T	G	G	G/T	G	G	G	T	G	G	T	G	T	T	T	T	T	T	T	T	T	T	T	T	T	G	T	G	G	G	T	T	T	T	T
chr1_25750689	chromosome_1	25750689	T	C	T	T	T	T	T/C	C	C	T	T/C	C	T	T	T	T	T	T	T	T	T	T	C	T	T	C	C	C	C	T	C	C	T	C	T	T	T	T	C	T	T	T	C	T	C	C	C
chr1_26612954	chromosome_1	26612954	G	G	G	G	G	G	G	G	G	G	G	G	G	G	G	G	G	G	G	G	G	G	G	G	C	G	G	G	G	G	G	G	G	G	G	G	G	G	G	G	G	G	G	G	C	G	G
chr1_27084013	chromosome_1	27084013	A	A	A	A	A	A	A	T	T	T	T	A	T	A	A	A/T	A	A	A	T	T	A	A	T	T	T	T	A	A	T	A	A	T	A	T	T	A	T	T	T	T	T	A	A/T	A	T	A
chr1_27084016	chromosome_1	27084016	C	C	C	C	C	C	C	A	A	A	A	C	A	C	C	C/A	C	C	C	A	A	C	C	A	A	A	A	C	C	A	C	C	A	C	A	A	C	A	A	A	A	A	C	C/A	C	A	C
chr1_27084017	chromosome_1	27084017	G	G	G	G	G	G	G	C	C	C	C	G	C	G	G	G/C	G	G	G	C	C	G	G	C	C	C	C	G	G	C	G	G	C	G	C	C	G	C	C	C	C	C	G	G/C	G	C	G
chr1_27084029	chromosome_1	27084029	A	A	A	A	A	A	A	T	T	T	T	A	T	A	A	A/T	A	A	A	T	T	A	A	T	T	T	T	A	A	T	A	A	T	A	T	T	A	T	T	T	T	T	A	A/T	A	T	A
chr1_27153388	chromosome_1	27153388	G	G	G	G	G	G	G	G	G	G	G	G	G	G	G	G	G	G	G	G	G	G	G	A	G	G	G	G	G	A	G	G	G	G	G	G	G	A	G	A	A	A	G	G	G	G	G
chr1_27400413	chromosome_1	27400413	G	G	G	G	G	G	G	G	G	G	G	G	G	G	G	G	G	G	G	G	G	G	G	T	G	G	G	G	G	T	G	G	G	G	G	G	G	T	G	T	T	T	G	G	G	G	G
chr1_27400419	chromosome_1	27400419	A	A	A	A	A	A	A	A	A	A	A	A	A	A	A	A	A	A	A	A	A	A	A	G	A	A	A	A	A	G	A	A	A	A	A	A	A	G	A	G	G	G	A	A	A	A	A
chr1_27752731	chromosome_1	27752731	C	T	T	T	T	T	C/T	C	C	C	C	C	T	T	T	C/T	T	T	T	T	C	C	C	C	C	C	C	C	C	C	C	C	T	C	T	T	C	C	C	C	C	C	C	C	C	T	C
chr1_28049164	chromosome_1	28049164	G	A	A	A	A	A	G/A	G	G	G	G	G	A	A	A	G/A	A	A	A	G	G	A	G	G	G	G	G	G	G	G	G	G	A	G	A	A	G	G	G	G	G	G	G	G	G	A	G
chr1_28485953	chromosome_1	28485953	C	C	C	C	C	C	C	C	C	C	C	C	C	C	C	C	C	C	C	C	C	C	C	C	T	C	C	C	C	C	C	C	C	C	C	C	C	C	C	C	C	C	C	C	C	C	C
chr1_29065512	chromosome_1	29065512	A	A	A	A	A	A	A/G	G	G	G	G	G	A	A	A	A/G	A	A	A	G	G	A	G	G	G	G	G	G	G	G	G	G	A	G	A	A	G	G	G	G	G	G	G	A/G	G	A	G
chr1_29104494	chromosome_1	29104494	T	T	T	T	T	T	A	A	A	A	A	A	T	T	T	T/A	T	T	T	A	A	T	A	A	A	A	A	A	A	A	A	A	T	A	T	T	A	A	A	A	A	A	A	A	A	T	A
chr1_29104595	chromosome_1	29104595	T	T	T	T	T	T	T	T	T	T	T	G	T	T	T	T	T	T	T	T	T	T	T	T	T	T	T	T	T	T	T	T	T	T	T	T	T	T	T	T	T	T	T	T/G	T	T	T
chr1_29320897	chromosome_1	29320897	G	G	G	G	G	G	G	G	G	G	G	G	G	G	G	G	G	G	G	G	G	G	A	G/A	G	G	G	A	A	G	A	A	G	A	G	G	A	G	G	G	G	G	A	G	G	G	G
chr1_29420803	chromosome_1	29420803	G	G	G	G	G	G	G	G	G	G	G	G	G	G	G	G	G	G	G	G	G	G	G	G	G	G	G	G	G	G	G	G	G	G	G	G	G	G	G	G	G	G	G	G/C	G	G	G
chr1_30191905	chromosome_1	30191905	G	G	G	G	G	G	G	G/C	C	G/C	G/C	G	G	G	G	G	G	G	G	G	G	G	G	G	G	G	G	G	G	C	G	G	G	G	G	G	G	G/C	G	G	G	C	G	G	G	G	G
chr1_30439649	chromosome_1	30439649	G	G	G	G	G	G	G	G	G	G	G	G	G	G	G	G	G	G	G	G	G	G	A	G	G	G	G	A	A	G	A	A	G	A	G	G	G	G	G	A	A	G	A	G	G	G	G
chr1_31114983	chromosome_1	31114983	G	G/T	G	G	G	G	T	T	T	T	G/T	T	G	G	G	G	G	G	G	G	T	G	T	T	T	T	T	T	T	T	T	T	T	T	G	G	T	T	T	T	T	T	T	G	T	G	G
chr1_31115005	chromosome_1	31115005	T	T/C	T	T	T	T	T	T	C	C	T/C	T	T	T	T	T	T	T	T	T	C	T	T	C	T	T	T	T	T	C	T	T	T	T	T	T	C	C	T	T	T	T	T	T	T	T	T
chr1_31115031	chromosome_1	31115031	C	C/T	C	C	C	C	C	C	T	T	C/T	C	C	C	C	C	C	C	C	C	T	C	C	T	C	C	C	C	C	T	C	C	C	C	C	C	T	T	C	C	C	C	C	C	C	C	C
chr1_31120057	chromosome_1	31120057	T	T	T	T	T	T	T	T	T	T	T	T	T	T	T	T	T	T	T	T	T	T	T	T	T	T	T	T	T	T	T	T	T	T	T	T	T	T	T	T	T	T	T	T	T	T	T
chr1_31120058	chromosome_1	31120058	G	G	G	G	G	G	G	G	G	G	G	G	G	G	G	G	G	G	G	G	G	G	G	G	G	G	G	G	G	G	G	G	G	G	G	G	G	G	G	G	G	G	G	G	G	G	G
chr1_31126528	chromosome_1	31126528	G	G	G	G	G	G	G	G	G	G	G	G	G	G	G	G	G	G	G	G	G	G	G	G	G	G	G	G	G	G	G	G	G	G	G	G	G	G	G	G	G	G	G	G	G	G	G
chr1_31126569	chromosome_1	31126569	T	T	T	T	T	T	T	T	T	T	T	C	T	T	T	T	T	T	T	T	T	T	T	T	T	T	T	T	T	T	T	T	T	T	T	T	T	T	T	T	T	T	T	T	C	T	T
chr1_31334065	chromosome_1	31334065	C	C	C	C	C	C	T	T	T	T	C/T	C	C	C	C	C	C	C	C	C	T	C	C	C	T	T	T	C	C	C	C	C	T	C	C	C	C	C	T	C	C	C	C	C	C	C	C
chr1_31557042	chromosome_1	31557042	G	G	G	G	G	G	T	T	T	G/T	G	G	G	G	G	G	G	G	G	G	G	G	T	G	T	T	T	T	T	T	T	T	T	T	G	G	G	G/T	T	T	T	G	T	G	G	G	G
chr1_32583530	chromosome_1	32583530	C	C	C	C	C	C/A	A	A	A	C/A	C	C	C	C	C	C/A	C	C	C	C	C	C	A	A	C	A	A	A	A	A	A	A	A	A	C	C	A	A	A	A	A	A	A	C	C	C	C
chr1_32583562	chromosome_1	32583562	C	C	C	C	C	C	C	C	C	C	C	C	C	C	C	C	C	C	C	C	C	C	C	C	C	C	C	C	C	C	C	C	C	C	C	C	C	C	C	C	C	C	C	C	C	C	C
chr1_33185907	chromosome_1	33185907	C	C	C	C	C	C	C	T	C	C	C	C	C	C	C	C	C	C	C	C	C	C	C	C	C	T	C	C	C	C	C	C	T	C	C	C	C	C	T	C	C	C	C	C	C	C	C
chr1_33728875	chromosome_1	33728875	G	G/C	C	C	G/C	G/C	G	G	G	G	G/C	G	G	G/C	C	G	C	G	G/C	C	G	C	G	G	G	G	G	G	G	G	G	G	G	G	G	G	G	G	G	G	G	G	G	C	G	G	C
chr1_33728877	chromosome_1	33728877	A	A/G	G	G	A/G	A/G	A	A	A	A	A/G	A	A	A/G	G	A	G	A	A/G	G	A	G	A	A	A	A	A	A	A	A	A	A	A	A	A	A	A	A	A	A	A	A	A	G	A	A	G
chr1_33728893	chromosome_1	33728893	G	G	G	G	G	G	G	G	G	G	G	G	G	G	G	G	G	G	G	G	G	G	G	G	G	G	G	G	G	G	G	G	G	G	G	G	G	G	G	G	G	G	G	G	G	G	G
chr1_39621972	chromosome_1	39621972	C	C/A	C	C	C	C	C	A	C	C/A	C	C	C	C	C	C	C	C	C	C	A	C	C	C	C	A	C	C	C	C	C	C	A	C	C	C	C	C	A	C	C	C	C	C	C	C	C
chr1_40066071	chromosome_1	40066071	C	C	C	C	C	C	A	C	C	C	C/A	C	C	C	C	C	C	C	C	C	C	C	A	C	C	C	C	A	A	A	A	A	C	A	C	C	C	A	C	A	C	C	A	C	C	C	C
chr1_40066072	chromosome_1	40066072	C	C	C	C	C	C	A	C	C	C	C/A	C	C	C	C	C	C	C	C	C	C	C	A	C	C	C	C	A	A	A	A	A	C	A	C	C	C	A	C	A	C	C	A	C	C	C	C
chr1_40066108	chromosome_1	40066108	T	T	T	T	T	T	C	T	T	T	T/C	T	T	T	T	T	T	T	T	T	T	T	C	T	T	T	T	C	C	C	C	C	T	C	T	T	T	C	T	C	T	T	C	T	T	T	T
chr1_41820837	chromosome_1	41820837	A	A	A	A	A	A	A	A	A	A	A	A	A	A	A	A	A	A	A	A	A	A	A	A	A	A	A	A	A	A	A	A	A	A	A	A	A	A	A	A	A	A	A	A	C	A	A
chr1_42123308	chromosome_1	42123308	C	C	A	A	A	C/A	C	C	C	A	C/A	C	C	C/A	C	A	A	A	A	C	C	C	C	C	C	C	A	C	C	C	C	C	C	C	C	C	C	C	C	C	C	C/A	C	C	C	C	C
chr1_42123313	chromosome_1	42123313	G	G	G	G	G	G	G	G	G	G	G	G	G	G	G	G	G	G	G	G	G	G	G	G	G	G	G	G	G	G	G	G	G	G	G	G	G	G	G	G	G	G	G	G	G	G	G
chr1_42233504	chromosome_1	42233504	A	A	A	A	A	A	G	A	A	A	A	A	A	A	A	A	A	A	A	G	A	A	A	A	A	A	A	A	A	A	A	A	A	A	A	A	A	A	A/G	A	A	A	A	G	A	G	A
chr1_42233523	chromosome_1	42233523	G	C	C	C	C	C	C	C	C	C	C	C	G	C	C	C	C	C	C	C	C	C	C	C	C	C	C	C	C	C	C	C	C	C	G	C	C	C	C	C	C	C	C	C	C	C	C
chr1_42396157	chromosome_1	42396157	G	G	G	G	G	G	G	G	G	G	G/A	G	G	G	G	G	G	G	G	A	G	G	G	G	G	G	G	G	G	G	G	G	G	G	G	G	G	G	G	G	G	G	G	A	G	G	G
chr1_43796799	chromosome_1	43796799	G	A	G	G	G	G	G/A	A	A	G	G	A	G	G	G	G	G	G	G	G	G	G	A	A	A	A	G	A	A	G	A	A	A	A	G	A	G	A	A	G	G	G	A	G	A	A	G
chr1_43796902	chromosome_1	43796902	C	A	C	C	C	C	C/A	A	A	C	C	A	C	C	C	C	C	C	C	C	C	C	A	A	A	A	C	A	A	C	A	A	A	A	C	A	C	A	A	C	C	C	A	C	A	A	C
chr1_43881375	chromosome_1	43881375	G	G/A	G	G	G/A	G/A	G	G	G/A	G/A	G/A	G	G	G	G	G/A	G	G/A	G/A	G	G/A	G	G	G/A	G	G/A	G	G/A	G	G/A	G	G/A	G/A	G/A	G	G	G	G	G/A	G/A	G	G/A	G/A	G/A	G/A	G	G
chr1_43881380	chromosome_1	43881380	T	C	C	C	C	C	C	C	C	C	C	C	T	C	T	C	C	C	C	T/C	C	T	C	C	C	C	C	C	C	C	C	C	C	C	T	C	C	C	C	C	C	C	C	T/C	C	C	T
chr1_43999335	chromosome_1	43999335	C	C/G	C	C	C	C	C	C	C	C	C	C	C	C	C	C	C	C	C	C	C	C	C	C	G	C	C	C	C	C	C	G	C	C	C	C	C	C	C	C	C	C	C	C	G	C	C
chr1_43999344	chromosome_1	43999344	A	A/G	A	A	A	A	A	A	A	A	A	A	A	A	A	A	A	A	A	A	A	A	A	A	G	A	A	A	A	A	A	G	A	A	A	A	A	A	A	A	A	A	A	A	G	A	A
chr1_43999362	chromosome_1	43999362	G	G/A	G	G	G	G	G	G	G	G	G	G	G	G	G	G	G	G	G	G	G	G	G	G	A	G	G	G	G	G	G	A	G	G	G	G	G	G	G	G	G	G	G	G	A	G	G
chr1_44466767	chromosome_1	44466767	C	C	C	C	C/G	C	C	G	G	G	G	G	C	G	G	C/G	C	G	G	C	G	C	G	G	C	G	G	G	G	G	G	G	C	G	G	C	G	G	C	G	G	G	G	C	G	C	C
chr1_44787947	chromosome_1	44787947	T	C	T/C	T/C	T/C	T/C	C	C	C	C	C	C	C	T/C	T/C	T/C	T/C	T/C	T/C	C	C	T/C	C	C	C	C	C	C	C	C	C	C	C	C	C	C	C	C	C	C	C	C	C	C	C	C	C
chr1_44787962	chromosome_1	44787962	G	G	G	G	G	G	G	A	A	A	A	A	A	G	G	G	G	G	G	A	A	G	G	A	G	A	G	G	G	G	G	G	G	G	A	G	G	G/A	G	A	A	A	G	G	A	G	G
chr1_44787993	chromosome_1	44787993	C	C	C	C	C	C	C	C	C	C	C	G	C	C	C	C	C	C	C	C	C	C	C	G	C	C	C	C	C	C	C	C	C	C	C	C	C	C/G	C	C	C	C	C	C	C	C	C
chr1_44788008	chromosome_1	44788008	T	T	T	T	T	T	T	T	T	T	T	C	T	T	T	T	T	T	T	T	T	T	T	C	T	T	T	T	T	T	T	T	T	T	T	T	T	T/C	T	T	T	T	T	T	T	T	T
chr1_45487786	chromosome_1	45487786	A	A	A	A	A	A	A	A	A	A	A	T	T	A	A	A	A	A	A	A	T	A	T	T	A	A	T	T	T	T	T	T	T	T	A	A	T	T	T	A	A	A	T	A	A	A	A
chr1_45487791	chromosome_1	45487791	G	G	G	G	G	G	G	G	G	G	G	T	T	G	G	G	G	G	G	G	T	G	T	T	G	G	T	T	T	T	T	T	T	T	G	G	T	T	T	G	G	G	T	G	G	G	G
chr1_45487793	chromosome_1	45487793	G	G	G	G	G	G	G	G	G	G	G	C	C	G	G	G	G	G	G	G	C	G	C	C	G	G	C	C	C	C	C	C	C	C	G	G	C	C	C	G	G	G	C	G	G	G	G
chr1_45487800	chromosome_1	45487800	A	A	A	A	A	A	A	A	A	A	A	G	G	A	A	A	A	A	A	A	G	A	G	G	A	A	G	G	G	G	G	G	G	G	A	A	G	G	G	A	A	A	G	A	A	A	A
chr1_45487842	chromosome_1	45487842	T	T	T	T	T	T	T	T	T	T	T	A	A	T	T	T	T	T	T	T	A	T	A	A	T	T	A	A	A	A	A	A	A	A	T	T	A	A	A	T	T	T	A	T	T	T	T
chr1_45487844	chromosome_1	45487844	T	T	T	T	T	T	T	T	T	T	T	C	C	T	T	T	T	T	T	T	C	T	C	C	T	T	C	C	C	C	C	C	C	C	T	T	C	C	C	T	T	T	C	T	T	T	T
chr1_45487874	chromosome_1	45487874	C	C/T	C	C	C	C	C	T	T	T	C/T	C	C	C	C	C	C	C	C	C	C	C	C	C	C	T	C	C	C	C	C	C	C	C	C	C	C	C	C	C	C	C	C	C	C	C	C
chr1_45535900	chromosome_1	45535900	A	A/G	A	A/G	A/G	A	G	G	G	G	G	A	A	A/G	A/G	A	A	A/G	A/G	A/G	A/G	A/G	A/G	A/G	G	G	A	A/G	A/G	A/G	A/G	A/G	A/G	A/G	A/G	A/G	A	A/G	A/G	A/G	A/G	A/G	G	A/G	G	G	G
chr1_45535912	chromosome_1	45535912	A	A/G	A	A/G	A/G	A	G	G	G	G	G	A	A	A/G	A/G	A	A	A/G	A/G	A/G	A/G	A/G	A/G	A/G	G	G	A	A/G	A/G	A/G	A/G	A/G	A/G	A/G	A/G	A/G	A	A/G	A/G	A/G	A/G	A/G	G	A/G	G	G	G
chr1_45535917	chromosome_1	45535917	G	G/T	G	G/T	G/T	G	T	T	T	T	T	G	G	G/T	G/T	G	G	G/T	G/T	G/T	G/T	G/T	G/T	G/T	T	T	G	G/T	G/T	G/T	G/T	G/T	G/T	G/T	G/T	G/T	G	G/T	G/T	G/T	G/T	G/T	T	G/T	T	T	T
chr1_45596063	chromosome_1	45596063	C	C	C	C	C	C	C	C	C	C	C	C	C	C	C	C	C	C	C	C	C/A	C	A	A	C	C	A	A	A	A	A	A	A	A	C	C	A	A	A	A	A	C	C	C	C	C	C
chr1_45596064	chromosome_1	45596064	T	T	T	T	T	T	T	T	T	T	T	T	T	T	T	T	T	T	T	T	T/A	T	A	A	T	T	A	A	A	A	A	A	A	A	T	T	A	A	A	A	A	T	T	T	T	T	T
chr1_45596117	chromosome_1	45596117	A	A	A	A	A	A	A/C	C	C	C	A/C	A	A	A	A	A	A	A	A	A	A	A	A	A	C	C	A	A	A	A	A	A	A	A	A	A	A	A	A	A	A	A	A	A	C	C	C
chr1_45596124	chromosome_1	45596124	G	G	G	G	G	G	G/A	A	A	A	G/A	G	G	G	G	G	G	G	G	G	G	G	G	G	A	A	G	G	G	G	G	G	G	G	G	G	G	G	G	G	G	G	G	G	A	A	A
chr1_45596168	chromosome_1	45596168	A	A	A	A	A	A	A/G	G	G	G	A/G	A	A	A	A	A	A	A	A	A	A	A	A	A	G	G	A	A	A	A	A	A	A	A	A	A	A	A	A	A	A	A	A	A	G	G	G
chr1_45596187	chromosome_1	45596187	C	C	C	C	C	C	C	C	C	C	C	C	G	C	C	C	C	C	C	C	G	C	C	C	C	C	C	C	C	C	C	C	G	C	C	C	C	C	G	C	C	C	C	C	C	C	C
chr1_45772354	chromosome_1	45772354	A	A	A	A	A	A	A	A	A	A	A	A	G	A	A	A	A	A	A	A	A	A	A	A	A	A	A	A	A	A	A	A	A	A	A	A	A	A	A	A	A	A	A	A	A	A	A
chr1_45772386	chromosome_1	45772386	G	G	G	G	G	G	G	G	G	G	G	C	G	G	G	G	G	G	G	G	G	G	G	G	G	G	G	G	G	G	G	G	G	G	G	G	G	G	G	G	G	G	G	G	G	G	G
chr1_45772394	chromosome_1	45772394	T	T	T	T	T	T	T	T	T	T	T	C	T	T	T	T	T	T	T	T	T	T	T	T	T	T	T	T	T	T	T	T	T	T	T	T	T	T	T	T	T	T	T	T	T	T	T
chr1_45772395	chromosome_1	45772395	A	A	A	A	A	A	A	A	A	A	A	G	A	A	A	A	A	A	A	A	A	A	A	A	A	A	A	A	A	A	A	A	A	A	A	A	A	A	A	A	A	A	A	A	A	A	A
chr1_45772420	chromosome_1	45772420	A	A	A	A	A	A	A	A	A	A	A	A	G	A	A	A	A	A	A	A	A	A	A	A	A	A	A	A	A	A	A	A	A	A	A	A	A	A	A	A	A	A	A	A	A	A	A
chr1_45788171	chromosome_1	45788171	A	A	A	A	A	A/G	A/G	G	G	G	G	A	A	A	A	A/G	A	A	A	G	A/G	A	G	G	A/G	G	G	G	G	G	G	G	A	G	A	A/G	G	G	A	G	G	G	G	A/G	A	A	A
chr1_45889814	chromosome_1	45889814	A	A	A	A	A	A/G	A	G	G	G	G	G	G	A	A	A/G	A	A	A	G	G	A	A	A	G	G	A	A	A	A	A	A	G	A	A	A	A	G	G	A	A	G	G	G	G	G	G
chr1_46830583	chromosome_1	46830583	G	G	G	G	G	G	G	G	G	G	G	G	G	G	G	G	G	G	G	G	G	G	A	G	G	G	A	A	A	G	A	G	G	A	G	A	A	G	G	A	A	A	G	G	G	G	G
chr1_46978587	chromosome_1	46978587	G	A	G	G/A	G	G	A	A	A	A	A	A	A	G	G	G/A	G	G	G	A	A	G	A	A	A	A	A	A	A	A	A	A	A	A	A	A	A	A	A	A	A	A	A	A	A	A	A
chr1_46978605	chromosome_1	46978605	G	C	G	G/C	G	G	C	C	C	C	C	C	C	G	G	G/C	G	G	G	C	C	G	C	C	C	C	C	C	C	C	C	C	C	C	C	C	C	C	C	C	C	C	C	C	C	C	C
chr1_46978644	chromosome_1	46978644	G	G	G	G	G	G	G	G	G	G	G/A	G	G	G	G	G	G	G	G	A	G	G	G	G	A	G	G	G	G	A	G	G	G	G	G	G	G	G/A	G	G	G	G	A	G	G	G	G
chr1_46978664	chromosome_1	46978664	G	C	G	G/C	G	G	C	C	C	C	C	C	C	G	G	G/C	G	G	G	C	C	G	C	C	C	C	C	C	C	C	C	C	C	C	C	C	C	C	C	C	C	C	C	C	C	C	C
chr1_46978680	chromosome_1	46978680	G	T	G	G/T	G	G	T	T	T	T	T	T	T	G	G	G/T	G	G	G	T	T	G	T	T	T	T	T	T	T	T	T	T	T	T	T	T	T	T	T	T	T	T	T	T	T	T	T
chr1_46978695	chromosome_1	46978695	T	G	T	T/G	T	T	G	G	G	G	G	G	G	T	T	T/G	T	T	T	G	G	T	G	G	G	G	G	G	G	G	G	G	G	G	G	G	G	G	G	G	G	G	G	G	G	G	G
chr1_46978697	chromosome_1	46978697	T	A	T	T/A	T	T	A	A	A	A	A	A	A	T	T	T/A	T	T	T	A	A	T	A	A	A	A	A	A	A	A	A	A	A	A	A	A	A	A	A	A	A	A	A	A	A	A	A
chr1_47030277	chromosome_1	47030277	G	T	G	G	G	G	G	G	G	G	G	G	T	G	G	G	G	G	G	G	G	G	G	G	G	G	G	G	G	G	G	G	G	G	T	G	G	G	G	G	G	G	G	T	T	T	T
chr1_47224407	chromosome_1	47224407	G	G	G	G	G	G	G/A	G	G	G	G	G	G	G	G	G	G	G	G	G	G	G	G	G	G	G	G	G	G/A	A	G/A	G	G	G/A	G	G/A	G/A	A	A	G/A	G/A	G/A	G	G	G	G	G
chr1_47224412	chromosome_1	47224412	A	A/G	A	A/G	A	A	A/G	A/G	G	G	A/G	A/G	A	A	A	A	A	A/G	A/G	A	G	A	A/G	G	G	G	G	A/G	A/G	G	A/G	G	G	A/G	A	G	A/G	G	G	A/G	A/G	A/G	G	T	G	A/T	T
chr1_47224434	chromosome_1	47224434	G	G/A	G	G	G	G	G	G/A	A	G/A	G	G	G	G	G	G	G	G	G	G	G	G	G/A	A	G	A	A	G/A	G	G	G	A	G	G	G	G	G	G	G	G	G	G	G	G	G	G	G
chr1_47480885	chromosome_1	47480885	T	T	T	T	T	T	G	G	G	T/G	T/G	T	T	T	T	T/G	T/G	T	T	T	T	T	G	G	T	G	G	G	G	G	G	G	G	G	T	G	G	G	G	G	G	G	G	T	T	T	T
chr1_47480914	chromosome_1	47480914	G	G	G	G	G	G	A	A	A	G/A	G/A	G	G	G	G	G/A	G/A	G	G	G	G	G	A	A	G	A	A	A	A	A	A	A	A	A	G	A	A	A	A	A	A	A	A	G	G	G	G
chr1_47480943	chromosome_1	47480943	G	G	G	G	G	G	A	A	A	G/A	G/A	G	G	G	G	G/A	G/A	G	G	G	G	G	A	A	G	A	A	A	A	A	A	A	A	A	G	A	A	A	A	A	A	A	A	G	G	G	G
chr1_47689199	chromosome_1	47689199	T	C	T	T	T	T	C	C	C	C	T/C	T	T	T	T	C	T/C	T	T	T	C	T	C	C	T	C	C	C	C	C	C	C	C	C	C	C	C	C	C	C	C	C	C	C	C	C	C
chr1_47689229	chromosome_1	47689229	G	C	G	G	G	G	C	C	C	C	G/C	G	G	G	G	C	G/C	G	G	G	C	G	C	C	G	C	C	C	C	C	C	C	C	C	C	C	C	C	C	C	C	C	C	C	C	C	C
chr1_47689245	chromosome_1	47689245	T	T	T	T	T	T	T	T	T	T	T	T	T	T	T	T	T	T	T	T	T	T	T	T	G	T	T	T	T	T	T	T	T	T	T	T	T	T	T	T	T	T	T	T	T	T	T
chr1_47689257	chromosome_1	47689257	G	G	G	G	G	G	G	G	G	G	G	G	G	G	G	G	G	G	G	G	G	G	G	G	A	G	G	G	G	G	G	G	G	G	G	G	G	G	G	G	G	G	G	G	G	G	G
chr1_47689282	chromosome_1	47689282	C	C	C	C	C	C	C	C	C	C	C	C	C	C	C	C	C	C	C	C	C	C	C	C	T	C	C	C	C	C	C	C	C	C	C	C	C	C	C	C	C	C	C	C	C	C	C
chr1_47689296	chromosome_1	47689296	T	T	T	T	T	T	T	T	T	T	T	T	T	T	T	T	T	T	T	T	T	T	T	T	G	T	T	T	T	T	T	T	T	T	T	T	T	T	T	T	T	T	T	T	T	T	T
chr1_47689957	chromosome_1	47689957	G	G	G	G	G	G	G	G	G	G	G	G	G	G	G	G	G	G	-	G	-	G	G	G	G	G	G	G	G	G	G	G	G	G	G	G	G	G	G	G	G	G	G	G	T	G	G
chr1_47689970	chromosome_1	47689970	A	A	A	A	A	A	A	A	A	A	A	A	A	A	A	A	A	A	G	A	G	A	A	A	A	A	A	A	A	A	A	A	A	A	A	A	A	A	A	A	A	A	A	A	A	A	A
chr1_47689973	chromosome_1	47689973	G	A	G	G	G	G	G	G	G	G	G	G	G	G	G	G	G	G	G	G	G	G	G	G	G	G	G	G	G	G	G	G	G	G	A	G	G	G	G	G	G	G	G	A	G	A	A
chr1_47690033	chromosome_1	47690033	C	C	C	C	C	C	C	C	C	C	C	C	C	C	C	C	C	C	T	C	C	C	C	C	C	C	C	C	C	C	C	C	C	C	C	C	C	C	C	C	C	C	C	C	C	C	C
chr1_47690047	chromosome_1	47690047	A	A	A	A	A	A	A	A	A	A	A	A	A	A	A	A	A	A	G	A	G	A	A	A	A	A	A	A	A	A	A	A	A	A	A	A	A	A	A	A	A	A	A	A	A	A	A
chr1_47690048	chromosome_1	47690048	A	A	A	A	A	A	A	A	A	A	A	A	A	A	A	A	A	A	C	A	C	A	A	A	A	A	A	A	A	A	A	A	A	A	A	A	A	A	A	A	A	A	A	A	A	A	A
chr1_47917564	chromosome_1	47917564	C	C	C	C	C	C	C/T	C	T	C/T	C	C	C	C	C	C/T	C	C	C	C	C	C	C	T	C	C	C/T	C	C	C	C	T	T	C	C	T	C	C/T	T	C	C	C	C	C	C	C	C
chr1_48416271	chromosome_1	48416271	C	C	C	C	C	C	C	C	T	C/T	C/T	T	C	C	C	T	C	C/T	C	T	C	C	C	C	C/T	C	C/T	C	C	C	C	C	T	C	C	C	C/T	C/T	T	C	C	C	C	C	T	C	C
chr1_48416297	chromosome_1	48416297	A	A	A	A	A	A	A	A	A	A	A	A	A	A	A	A	A	A	A	A	A	A	A	A	A	A	A	A	A	A	A	A	A	A	A	A	A/C	A	A	A	A	A	A	A	A	A	A
chr1_48458737	chromosome_1	48458737	G	A	G	G	G	G	G	G	G	G	G	A	G	G	G	G	G	G	G/A	G	G	G	G	G	G	G	G	G	G	G	G	G	G	G	G	A	G/A	G	G	G	G	G	G	G	G	G	G
chr1_48458747	chromosome_1	48458747	T	G	T	T	T	T	T	T	T	T	T	G	T	T	T	T	T	T	T/G	T	T	T	T	T	T	T	T	T	T	T	T	T	T	T	T	G	T/G	T	T	T	T	T	T	T	T	T	T
chr1_48458755	chromosome_1	48458755	C	G	C	C	C	C	C	C	C	C	C	G	C	C	C	C	C	C	C/G	C	C	C	C	C	C	C	C	C	C	C	C	C	C	C	C	G	C/G	C	C	C	C	C	C	C	C	C	C
chr1_48458786	chromosome_1	48458786	T	T/C	T	T	T	T	T/C	C	T	T	T/C	T/C	T	T	T	T	T/C	T	T/C	C	T	T	C	T	T	C	T	C	C	T/C	C	T	T	C	T	T/C	T/C	T/C	T	T/C	C	C	C	C	T	C	C
chr1_48458787	chromosome_1	48458787	T	T/C	T	T	T	T	T/C	C	T	T	T/C	T/C	T	T	T	T	T/C	T	T/C	C	T	T	C	T	T	C	T	C	C	T/C	C	T	T	C	T	T/C	T/C	T/C	T	T/C	C	C	C	C	T	C	C
chr1_48458794	chromosome_1	48458794	C	C	C	C	C	C	C	C	C	C	C	C	C	C	C	C	C	C	C	C	C	C	C	C	C	C	C	C	C	C	C	C	C	C	C	C	C	C	C	C	C	C	C	A	C	A	A
chr1_48745066	chromosome_1	48745066	T	T	T	T	T	T	T	T	A	T	T	T	T	T	T	T	T	T	T	T	T	T	T	T	T	T	T	T	T	T	T	T	T	T	T	T/A	A	T	T	T	T	T	T	T	T	T	T
chr1_48745069	chromosome_1	48745069	G	G	G	G	G	G	G	G	C	G	G	G	G	G	G	G	G	G	G	G	G	G	G	G	G	G	G	G	G	G	G	G	G	G	G	G/C	C	G	G	G	G	G	G	G	G	G	G
chr1_48745075	chromosome_1	48745075	T	T	T	T	T	T	T	T	G	T	T	T	T	T	T	T	T	T	T	T	T	T	T	T	T	T	T	T	T	T	T	T	T	T	T	T/G	G	T	T	T	T	T	T	T	T	T	T
chr1_48745087	chromosome_1	48745087	T	T	T	T	T	T	T	T	C	T	T	T	T	T	T	T	T	T	T	T	T	T	T	T	T	T	T	T	T	T	T	T	T	T	T	T	C	T	T	T	T	T	T	T	T	T	T
chr1_48745197	chromosome_1	48745197	A	A	G	A	A	A	G	G	G	G	A/G	A	A	A	A	A/G	A/G	A	A	A	G	A	G	G	G	G	G	G	G	G	G	G	G	G	G	A/G	G	G	G	G	G	G	G	G	A	G	G
chr1_48745200	chromosome_1	48745200	C	C	A	C	C	C	A	A	A	A	C/A	C	C	C	C	C/A	C/A	C	C	C	A	C	A	A	A	A	A	A	A	A	A	A	A	A	A	C/A	A	A	A	A	A	A	A	A	C	A	A
chr1_48780333	chromosome_1	48780333	C	C	C	C	C	C	C	C	C	C	C/T	C	C	C	C	C	C	C	C	C	C	C	C	T	C	C	C	C	C	C	C	C	C	C	C	C	C	C	C	C	C	C	C	C	C	C	C
chr1_48808757	chromosome_1	48808757	A	A	T	A	A	A	T	T	T	T	A/T	T	A	A	A	A/T	A/T	T	A	A	T	A	T	T	T	T	T	T	T	T	T	T	T	T	T	A	T	T	T	T	T	T	T	T	T	T	T
chr1_48808760	chromosome_1	48808760	A	A	T	A	A	A	T	T	G	G	A/G	T	A	A	A	A/T	A/G	T	A	A	T	A	G	G	T	G	T	G/T	G	G	T	T	T	T	T	A	G	G	T	G	G	G	G	G	T	G	G
chr1_48808764	chromosome_1	48808764	A	A	G	A	A	A	G	G	G	G	G	G	A	A	A	A/G	A/G	G	A	A	G	A	G	G	G	G	G	G	G	G	G	G	G	G	G	A	G	G	G	G	G	G	G	G	G	G	G
chr1_48808770	chromosome_1	48808770	C	C	G	C	C	C	G	G	G	G	C/G	G	C	C	C	C/G	C/G	G	C	C	G	C	G	G	G	G	G	G	G	G	G	G	G	G	G	C	G	G	G	G	G	G	G	G	G	G	G
chr1_48808773	chromosome_1	48808773	T	T	G	T	T	T	G	G	G	G	G	G	T	T	T	T/G	T/G	G	T	T	G	T	G	G	G	G	G	G	G	G	G	G	G	G	G	T	G	G	G	G	G	G	G	G	G	G	G
chr1_48983642	chromosome_1	48983642	C	C	C	C	C	C	C	C	C	T	C/T	C	C	C	C	C	C	C	C	C	C	C	C	C	C	C	C	C	C	C	C	C	T	C	T	C	C	C	C	C	C	C	T	C	C	C	C
chr1_48983714	chromosome_1	48983714	C	C	C	C	C	C	C	C	C	T	T	C	C	C	C	C	C	C	C	C	C	C	C	C	C	C	C	C	C	C	C	C	T	C	T	C	C	C	C	C	C	C	T	C	C	C	C
chr1_48983775	chromosome_1	48983775	G	G	A	G	G	G	A	A	A	G	G	A	G	G	G	G/A	G	A	G	G	G	G	G	G	A	G	A	G	G	G	G	G	G	G	G	G	G	G	A	G	G	G	G	A	A	A	A
chr1_49416802	chromosome_1	49416802	T	T	A	T	T	T	T	A	T	T	T/A	A	T	T	T	T/A	T/A	T	A	A	T	T	A	T	T	A	A	A	A	A	T	T	T	T	T	T	T	T/A	A	T	T	T	A	A	A	A	A
chr1_49416807	chromosome_1	49416807	C	C	T	C	C	C	C	T	C	C	C/T	T	C	C	C	C/T	C/T	C	T	T	C	C	T	C	C	T	T	T	T	T	C	C	C	C	C	C	C	C/T	T	C	C	C	T	T	T	T	T
chr1_49416810	chromosome_1	49416810	C	C	T	C	C	C	C	T	C	C	C/T	T	C	C	C	C/T	C/T	C	T	T	C	C	T	C	C	T	T	T	T	T	C	C	C	C	C	C	C	C/T	T	C	C	C	T	T	T	T	T
chr1_49416811	chromosome_1	49416811	C	C	T	C	C	C	C	T	C	C	C/T	T	C	C	C	C/T	C/T	C	T	T	C	C	T	C	C	T	T	T	T	T	C	C	C	C	C	C	C	C/T	T	C	C	C	T	T	T	T	T
chr1_49416812	chromosome_1	49416812	A	A	G	A	A	A	A	G	A	A	A/G	G	A	A	A	A/G	A/G	A	G	G	A	A	G	A	A	G	G	G	G	G	A	A	A	A	A	A	A	A/G	G	A	A	A	G	G	G	G	G
chr1_49638618	chromosome_1	49638618	T	T	T	T	T	T	T/C	C	C	C	T/C	T	T	T	T	T	T	T	T	T	T	T	C	C	T	C	C	C	C	C	C	C	T	C	T	T	C	C	C	C	C	C	T	T	T	T	T
chr1_49638675	chromosome_1	49638675	G	G	G	G	G	G	G/C	C	C	C	G/C	G	G	G	G	G	G	G	G	G	G	G	C	C	G	C	C	C	C	C	C	C	G	C	G	G	C	C	C	C	C	C	G	G	G	G	G
chr1_49638724	chromosome_1	49638724	T	T	A	T	T	T	T	T	T	T	T	A	T	T	T	T/A	T	A	T	T	T	T	T	T	A	T	T	T	T	T	T	T	T	T	T	T	T	T	T	T	T	T	T	T	A	T	T
chr1_49638725	chromosome_1	49638725	T	T	G	T	T	T	T	T	T	T	T	G	T	T	T	T/G	T	G	T	T	T	T	T	T	G	T	T	T	T	T	T	T	T	T	T	T	T	T	T	T	T	T	T	T	G	T	T
chr1_49640495	chromosome_1	49640495	C	C	C	T	C	T	C	C	C	C	C	C	T	T	T	C/T	C/T	C	T	C	C	C	C	C	C	C	C	C	C	C	C	C	C	C	C	C	C	C	C	C	C	C	C	T	C	C	T
chr1_49724098	chromosome_1	49724098	G	G/A	A	G	G	G	A	A	A	A	A	A	G	G	G	A	G/A	A	G	A	A	G	A	A	A	A	A	A	A	A	A	A	G/A	A	G	A	A	A	A	A	A	A	A	A	A	A	A
chr1_49724103	chromosome_1	49724103	T	T	T/C	T	T	T	T/C	T	T/C	T/C	T/C	T/C	T	T	T	T/C	T	T/C	T	T/C	T/C	T	T/C	T	T/C	T/C	T	T/C	T	T/C	T/C	T/C	T/C	T/C	T	T	T/C	T/C	T	T/C	T/C	T/C	T	T	T/C	T/C	T/C
chr1_49809882	chromosome_1	49809882	T	T	T	T	T	T	G	G	G	G	G	G	T	T	T	T/G	T/G	G	T	T	T	T	G	G	G	G	G	G	G	G	G	G	G	T	G	T	T	G	G	T	T	T	T	T	G	T	T
chr1_50035249	chromosome_1	50035249	C	C	T	C	C	C	C	C	C	C	C	C	C	C	C	C/T	C	C	C	C	C	C	C	C	C	C	C	C/T	T	C	T	C	C	C	C	C	C	C	C	C	C	C	C	C	C	C	C
chr1_50035272	chromosome_1	50035272	T	T	T	T	T	T	T	T	T	T	T	T	T	T	T	T	T	T	T	T	A	T	T	T	T	T	T	T/A	T	A	T	A	T	A	T	T	A	A	T	T	T	T	T	T	T	T	T
chr1_50106766	chromosome_1	50106766	A	A	A	A	A	A	G	G	A	A	A	G	A	A	A	A	A	G	A	A	G	A	G	G	G	G	G	G	G	G	G	G	A/G	G	A	A	G	G	G	G	G	G	G	A	G	A	A
chr1_50110563	chromosome_1	50110563	C	C	C	C	C	C	C	C	C	C	C	G	C	C	C	C	C	G	C	C	G	C	C	C	G	C	C	C	C	C	C	C	C	C	C	C	C	C	C	C	C	C	C	C	G	C	C
chr1_50110588	chromosome_1	50110588	A	A	A	A	A	A	A	A	A	A	A	T	A	A	A	A	A	T	A	A	T	A	A	A	T	A	A	A	A	A	A	A	A	A	A	A	A	A	A	A	A	A	A	A	T	A	A
chr1_50110598	chromosome_1	50110598	C	C	C	C	C	C	C/G	C	C	C	C	G	C	C	C	C	C	G	C	C	G	C	G	C	G	C	C	C	C	C	C	C	C/G	C	C	C	C	C	C	C	C	C	C	C	G	C	C
chr1_50387229	chromosome_1	50387229	T	T	T	T	T	T	T	G	T	T	T	T	T	T	T	T	T	T	T	T	T	T	T	G	T	G	G	T	T	T	T	T	T	T	T	T	T	T	G	T	T	T	T	T/G	T	G	T
chr1_50387333	chromosome_1	50387333	A	A	A	A	A	A	A	G	A	A	A	A	A	A	A	A	A	A	A	A	A	A	A	G	A	G	G	A	A	A	A	A	A	A	A	A	A	A	G	A	A	A	A	A/G	A	G	A
chr1_50577567	chromosome_1	50577567	C	C	C	C	C	C	C/A	A	C	C	C	C	C	C	C	C	C	C	C	C	C	C	C	A	C	A	A	A	C	A	C	C	C/A	A	C	C	A	C/A	A	A	A	C	C	C/A	C	C	C
chr1_50577583	chromosome_1	50577583	A	A	A	A	A	A	A/G	G	A	A	A	A	A	A	A	A	A	A	A	A	A	A	A	G	A	G	G	A	A	A	A	A	A/G	A	A	A	A	A	G	A	A	A	A	A/G	A	A	A
chr1_50577591	chromosome_1	50577591	G	G	G	G	G	G	G/C	C	G	G	G	G	G	G	G	G	G	G	G	G	G	G	G	C	G	C	C	G	G	G	G	G	G/C	G	G	G	G	G	C	G	G	G	G	G/C	G	G	G
chr1_50612022	chromosome_1	50612022	T	T	G	T	T	T	T/G	T	G	G	G	T	T	T	T	T/G	T	T	T	T	T	T	G	T	T	T	T	T	G	T	G	G	T/G	T	G	T	T	T	T	T	T	T	T	T/G	T	T	G
chr1_50627155	chromosome_1	50627155	T	T	T	T	T	T	T	T	C	T	T	T	T	T	T	T	T	C	T	T	C	T	T	T	T	T	T	T	T	C	T	T	T	T	T	T	T	T	T	T	T	T	T	T	C	T	T
chr1_50627167	chromosome_1	50627167	G	G	G	G	G	G	G	G	A	G	G	G	G	G	G	G	G	A	G	G	A	G	G	G	G	G	G	G	G	A	G	G	G	G	G	G	G	G	G	G	G	G	G	G	A	G	G
chr1_50789299	chromosome_1	50789299	T	T	C	T	T	T/C	T	C	T	T	T	T	T	T	T	T/C	T	C	T	T	C	T	C	C	T	C	C	T/C	T	C	T	T	T	C	C	T	C	C	C	C	C	C	T	T	C	T	T
chr1_50789314	chromosome_1	50789314	C	C	G	C	C	C/G	C	G	C	C	C	C	C	C	C	C/G	C	-	C	C	G	C	G	G	C	G	G	C/G	C	G	C	C	C	G	-	C	G	G	G	G	G	G	C	C	-	C	C
chr1_50789413	chromosome_1	50789413	C	C	T	C	C/T	C	C	T	C	C	C	C	T	T	C	C/T	C	T	C	C	C	C	T	T	C	T	T	T	T	T	T	T	C	T	T	C	T	T	T	T	T	T	C	C	T	C	C
chr1_50789979	chromosome_1	50789979	T	T	T	T	T	T	T	T	T	T	T	C	T	T	T	T	T	T	T	T/C	T	T	T	T	T	T	T	T	T	T	T	T	T	T	T	T	T	T	T	T	T	T	T	T	T	T	T
chr1_50790009	chromosome_1	50790009	T	T	T	T	T/C	T	T	T	T	T	T	T	C	C	T	T	T	C	T	T	T	T	T	T	T	T	T	T/C	C	T	C	T	T	T	C	T	T	T	T	T	T	T	T	T	C	T	T
chr1_50790018	chromosome_1	50790018	G	G	G	G	G	G	G	A	A	A	G/A	G	G	G	G	G	G	G	G	G	A	G	A	A	G	A	A	G/A	G	A	G	A	G	A	G	G	A	A	A	A	A	A	A	G	G	G	G
chr1_50790081	chromosome_1	50790081	C	C	C	C	C/T	C	C	C	C	C/T	C	C	T	T	C	C	C	T	C	C	C	C	C	C	C	C	C	C/T	T	C	T	C	C	C	T	C	C	C	C	C	C	C	C	C	T	C	C
chr1_50790106	chromosome_1	50790106	G	G	T	G	G	G	G	T	T	G/T	G/T	G	G	G	G	G/T	G	G	G	G	G/T	G	T	T	G	T	T	G/T	G	T	G	T	T	T	G	T	T	T	T	T	T	T	T	G	G	G	G
chr1_50814516	chromosome_1	50814516	G	G	G	G	G/A	G	G	A	G	G	G	A	A	A	G	G	G	A	G	A	A	G	A	A	G	A	A	A	A	A	A	A	G	A	A	G	A	A	A	A	A	A	A	G	A	G	G
chr1_50814554	chromosome_1	50814554	A	A	A	A	A	A	A	C	A	A	A	C	C	C	A	A	A	C	A	C	C	A	C	C	A	C	C	C	C	C	C	C	A	C	C	A	C	C	C	C	C	C	C	A	C	A	A
chr1_50935314	chromosome_1	50935314	T	C	C	T/C	T/C	T	C	C	C	C	C	C	C	C	T	T/C	T	C	C	C	C	T	C	C	C	C	C	C	C	C	C	C	T	C	C	T/C	C	C	C	C	C	C	C	T	C	T	T
chr1_50935335	chromosome_1	50935335	A	C	C	A/C	A/C	A	C	C	C	C	C	C	C	C	A	A/C	A	C	C	C	C	A	C	C	C	C	C	C	C	C	C	C	A	C	C	A/C	C	C	C	C	C	C	C	A	C	A	A
chr1_50935380	chromosome_1	50935380	G	G	G	G	G	G	G	G	G	G	G	G	G	G	G	G	G	G	G	G	G	G	G	G	G	G	G	G	G	G	G	G	G	G	G	G	G	G	G	G	G	G	G	G	G	G	G
chr1_50935389	chromosome_1	50935389	G	G	T	G	G	G	G/T	G	G	G	G	T	G	G	G	G/T	G	G	T	T	T	G	G	G	G	G	G	G	G	G	G	G	G	G	G	G	G	G	G	G	G	G	G	G	T	G	G
chr1_50950635	chromosome_1	50950635	A	A	A	A	A	A	A	A	A	A	A	C	A	A	A	A	A	C	A	A	A	A	A	A	C	A	A	A	A	A	A	A	A	A	A	A	A	A	A	A	A	A	A	A	C	A	A
chr1_50950714	chromosome_1	50950714	C	T	C	C	C	C	C	C	C	C	C	C	C	C	C	C	C	C	C	C	C	C	C	C	C	C	C	C	C	C	C	C	T	C	C	T	C	C	C	C	C	C	C	C	C	C	C
chr1_51029403	chromosome_1	51029403	A	A	A	A	A	A	A	A/G	A	A	A	A	A	A	A	A	A	A	A	A	A	A	A/G	A	A	A/G	A/G	A	A	A/G	A	A	G	A	A	G	A/G	A/G	A	A/G	A/G	A	A	A	A	A	A
chr1_51062068	chromosome_1	51062068	C	C	C	C	C	C	C	C	C	C	C/A	C	C	C	C	C	C	C	C	A	C	C	C	C	C	C	C	C	C	C	C	C	C	C	C	C	C	C	C	C	C	C	C	A	C	A	A
chr1_51070513	chromosome_1	51070513	T	T	T/G	T/G	T	T	T/G	G	G	G	T/G	G	G	T	T	T	T	G	G	T	G	T	G	G	G	G	G	G	G	G	G	G	T	G	T	T	G	G	G	G	G	G	G	T/G	G	T	T
chr1_51070541	chromosome_1	51070541	G	G	G/C	G	G	G	G	G	G	G	G/C	G	G	G	G	G	G	G	G	C	G	G	G	G	G	G	G	G	G	G	G	G	C	G	C	C	G	G	G	G	G	G	G	C	G	G	C
chr1_51070585	chromosome_1	51070585	G	G	G	G	G	G	G	G	G/C	G/C	G/C	G	G	G	G	G	G	G	G	G	G	G	G	G	G	G	G	G	G	G	G/C	G	G	G/C	G	G	G/C	G	G	G	G	G	G	C	G	G	G
chr1_51148349	chromosome_1	51148349	C	C	C	C	C	C	C	C	C	C	C	A	C	C	C	C	C	A	C	C	C	C	C	C	A	C	C	C	C	C	C	C	C	C	C	C	C	C	C	C	C	C	C	C	C	C	C
chr1_51148358	chromosome_1	51148358	T	T	T	T	T	T	T	C	T	T	T	T	T	T	T	T	T	T	T	T	C	T	C	T	T	C	C	T	T	T	T	T	T	T	T	T	T	T	T	C	C	T	T	T	T	T	T
chr1_51148423	chromosome_1	51148423	T	T	T	T	T	T	T	C	T	T	T	T	T	T	T	T	T	T	T	T	C	T	C	T	T	C	C	T	T	T	T	T	T	T	T	T	T	T	T	C	C	T	T	T	T	T	T
chr1_51148430	chromosome_1	51148430	T	T	T	T	T	T	T	G	T	T	T	T	T	T	T	T	T	T	T	T	G	T	G	T	T	G	G	T	T	T	T	T	T	T	T	T	T	T	T	G	G	T	T	T	T	T	T
chr1_51148433	chromosome_1	51148433	T	T	T	T	T	T	T	C	T	T	T	T	T	T	T	T	T	T	T	T	C	T	C	T	T	C	C	T	T	T	T	T	T	T	T	T	T	T	T	C	C	T	T	T	T	T	T
chr1_51245242	chromosome_1	51245242	G	G	G	G/C	G	G	G/C	G	G	G	G	G	G	G	G	G	G	G/C	G	G	G	G	G	G	G/C	G	G	G	G	G	G	G	G	G	G	G	G	G	G	G	G	G	G/C	G	G/C	G	G
chr1_51256806	chromosome_1	51256806	C	C	C	C	C	C	C	C	C/T	C/T	T	C	C	C	C	C	C	C	C	T	C	C	C	C	C	C	C	C/T	C/T	C/T	C/T	C	C	C/T	C	C	C/T	C	C/T	C	C	C/T	C	T	C	T	T
chr1_51282897	chromosome_1	51282897	C	C	G	G	C	C	G	G	G	G	G	G	C	C	C	C/G	C	G	G	G	G	C	G	G	G	G	G	G	G	G	G	G	G	G	G	G	G	G	G	G	G	G	G	G	G	G	G
chr1_51294532	chromosome_1	51294532	G	G	G	G	G	G	G	G	G	G	G/A	G	G	G	G	G	G	G	G	A	G	G	G	G	G	G	G	G	G	G	G	G	G	G	G	G	G	G	G	G	G	G	G	A	G	A	A
chr1_51294546	chromosome_1	51294546	C	C	C	C	C	C	C	C	C	C	C/G	C	C	C	C	C	C	G	C	G	C	C	C	C	G	C	C	C	C	C	C	C	C	C	C	C	C	C	C	C	C	C	C	G	C	G	G
chr1_51525017	chromosome_1	51525017	T	T	T	T	T/A	T	T	A	T	T	T	T	A	T	T	T	T	T	A	T	T	T	A	A	T	A	A	T	T	T	T	T	T	T	T	T	T	T	T	T	T	T	A	T/A	T	T	T
chr1_51525020	chromosome_1	51525020	C	C	C	C	C/G	C	C	G	C	C	C	C	G	C	C	C	C	C	G	C	C	C	G	G	C	G	G	C	C	C	C	C	C	C	C	C	C	C	C	C	C	C	G	C/G	C	C	C
chr1_51525034	chromosome_1	51525034	A	A	A	A	C	A	A	C	A	A	A	A	C	A	A	A	A	A	C	A	A	A	C	C	A	C	C	A	A	A	A	A	A	A	A	A	A	A	A	A	A	A	C	A/C	A	A	A
chr1_51525035	chromosome_1	51525035	T	T	T	T	G	T	T	G	T	T	T	T	G	T	T	T	T	T	G	T	T	T	G	G	T	G	G	T	T	T	T	T	T	T	T	T	T	T	T	T	T	T	G	T/G	T	T	T
chr1_51595117	chromosome_1	51595117	C	C	C	C	C	C	C	C	C	C	C	C	C	C	C	C	C	C	C	A	C	C	C	C	C	C	C	C	C	C	C	C	C	C	C	C	C	C	C	C	C	C	C	C/A	C	A	A
chr1_51745498	chromosome_1	51745498	A	A	A	A	A	A	C	C	A	A	A/C	A	A	A	A	A	A	A	C	C	A	A	C	A	A	C	A	A	A	A	A	A	A	A	A	A	A	A	A	A	A	A	C	A	A	A	A
chr1_51745499	chromosome_1	51745499	G	G	G	G	G	G	C	C	G	G	G/C	G	G	G	G	G	G	G	C	C	G	G	C	G	G	C	G	G	G	G	G	G	G	G	G	G	G	G	G	G	G	G	C	G	G	G	G
chr1_51745500	chromosome_1	51745500	G	G	G	G	G	G	C	C	G	G	G/C	G	G	G	G	G	G	G	C	C	G	G	C	G	G	C	G	G	G	G	G	G	G	G	G	G	G	G	G	G	G	G	C	G	G	G	G
chr1_51745522	chromosome_1	51745522	A	A	A	A	A	A	G	G	A	A	A/G	A	A	A	A	A	A	A	G	G	A	A	G	A	A	G	A	A	A	A	A	A	A	A	A	A	A	A	A	A	A	A	G	A	A	A	A
chr1_51745531	chromosome_1	51745531	C	C	C	C	C	C	G	G	C	C	C/G	C	C	C	C	C	C	C	G	G	C	C	G	C	C	G	C	C	C	C	C	C	C	C	C	C	C	C	C	C	C	C	G	C	C	C	C
chr1_51745532	chromosome_1	51745532	A	A	A	A	A	A	T	T	A	A	A/T	A	A	A	A	A	A	A	T	T	A	A	T	A	A	T	A	A	A	A	A	A	A	A	A	A	A	A	A	A	A	A	T	A	A	A	A
chr1_51745539	chromosome_1	51745539	T	T	T	T	T	T	C	C	T	T	T/C	T	T	T	T	T	T	T	C	C	T	T	C	T	T	C	T	T	T	T	T	T	T	T	T	T	T	T	T	T	T	T	C	T	T	T	T
chr1_51745587	chromosome_1	51745587	T	T	T	T	T	T	C	C	C	T	T/C	T	T	T	T	T	T	T	C	C	T/C	T	C	T	T	C	C	T	T	T	T	T	T	T	T	T	T	T	T/C	T	T	T/C	C	T	T	T	T
chr1_51745665	chromosome_1	51745665	G	C	G	G	G	G	G	G	G	G	G	G	C	G	G	G	G	G	G	G	G	G	G	G	G	G	G	G	G	G	G	G	G	G	G	G	G	G	G	G	G	G	G	C	G	C	C
chr1_51745670	chromosome_1	51745670	A	C	A	A	A	A	A	A	A	A	A	A	C	A	A	A	A	A	A	A	A	A	A	A	A	A	A	A	A	A	A	A	A	A	A	A	A	A	A	A	A	A	A	C	A	C	C
chr1_51745683	chromosome_1	51745683	T	C	T	T	T	T	C	C	T	T	T	T	C	T	T	T	T	T	C	C	C	T	T/C	T	T	C	T	T	T	T	T	T	T	T	T	T	T	T	T	T	T	T	C	C	C	C	C
chr1_51826533	chromosome_1	51826533	A	C	C	A	A/C	A/C	A	A	C	C	A/C	A	A	A	A	A/C	C	C	C	A	C	A	A	A	C	A	A/C	C	C	C	C	C	C	C	C	C	C	C	C	C	C	C	A	A	A	A	A
chr1_51826540	chromosome_1	51826540	A	C	C	A	A/C	A/C	A	A	C	C	A/C	A	A	A	A	A/C	C	C	C	A	C	A	A	A	C	A	A/C	C	C	C	C	C	C	C	C	C	C	C	C	C	C	C	A	A	A	A	A
chr1_51826643	chromosome_1	51826643	C	G	G	C	C/G	G	G	G	G	G	G	G	G	C	C	G	G	G	G	G	G	C	G	G	G	G	G	G	G	G	G	G	G	G	G	G	G	G	G	G	G	G	G	G	G	G	G
chr1_51826988	chromosome_1	51826988	C	G	G	C	G	G	G	G	G	G	G	G	G	C	C	G	G	G	G	G	G	C	G	G	G	G	G	G	G	G	G	G	G	G	G	G	G	G	G	G	G	G	G	G	G	G	G
chr1_52057918	chromosome_1	52057918	A	A	G	A	A	A	A	A	G	G	G	G	G	A	A	A/G	G	G	A	G	A/G	A	A	A	G	A/G	A/G	A/G	G	A/G	G	G	G	G	G	G	A/G	A	G	G	G	G	G	G	G	G	G
chr1_52057925	chromosome_1	52057925	C	C	C	C	C	C	C	C	C	C	C	C	C/T	C	C	C	C	C	C	T	C	C	C	C	C	C	C	C	C	C	C	C	C	C	C	C	C	C	C	C	C	C	C	C/T	C/T	C/T	C/T
chr1_52057935	chromosome_1	52057935	T	T	A	T	T	T	T	T	A	A	A	A	A	T	T	T/A	A	A	T	A	T/A	T	T	T	A	T/A	T/A	T/A	A	T/A	A	A	A	A	A	A	T/A	T	A	A	A	A	A	A	A	A	A
chr1_52057941	chromosome_1	52057941	T	T	C	T	T	T	T	T	C	C	C	C	C	T	T	T/C	C	C	T	C	T/C	T	T	T	C	T/C	T/C	T/C	C	T/C	C	C	C	C	C	C	T/C	T	C	C	C	C	C	C	C	C	C
chr1_52057954	chromosome_1	52057954	T	C	C	T	T	T	T	T	C	C	C	C	C	T	T	T/C	C	C	T	C	C	T	T	T	C	T/C	T/C	T/C	C	T/C	C	C	C	C	C	C	T/C	T	C	C	C	C	C	C	C	C	C
chr1_52164585	chromosome_1	52164585	A	G	G	A	A/G	A/G	A	G	G	G	G	G	G	A	A	G	G	G	A	G	G	A	A	A	G	A	A	G	G	G	G	G	G	G	G	G	G	G	G	G	G	G	G	G	G	G	G
chr1_52164599	chromosome_1	52164599	A	A/C	C	A	A/C	A/C	A	C	C	C	C	C	C	A	A	C	C	C	A	C	C	A	A	A	C	A	A	C	C	C	C	C	C	C	C	C	C	C	C	C	C	C	C	C	C	C	C
chr1_52164709	chromosome_1	52164709	G	C	C	G	G/C	G/C	G	C	C	C	C	C	C	G	G	C	C	C	G	C	C	G	G	G	C	G	G	C	C	C	C	C	C	C	C	C	C	C	C	C	C	C	C	C	C	C	C
chr1_52219049	chromosome_1	52219049	T	T	T	T	T	T	T	T	T	T	T	T	C	T	T	T	T	T	T	T	C	T	T	T	T	T	T	T	T	T	T	T	T	T	T	T	T	T	T	T	T	T	T	C	C	C	C
chr1_52219050	chromosome_1	52219050	G	G	G	G	G	G	G	G	G	G	G	G	A	G	G	G	G	G	G	G	A	G	G	G	G	G	G	G	G	G	G	G	G	G	G	G	G	G	G	G	G	G	G	A	A	A	A
chr1_52219100	chromosome_1	52219100	C	C	C	C	C	C	C	C	C	C	C	C	C/A	C	C	C	C	C	C	C	C	C	C	C	C	C	C	C	C	C	C	C	C	C	C	C	C	C	C	C	C	C	C	C/A	C/A	C/A	C/A
chr1_52219108	chromosome_1	52219108	G	G	G	G	G	G	G	G	G	G	G	G	G/T	G	G	G	G	G	G	G	G/T	G	G	G	G	G	G	G	G	G	G	G	G	G	G	G	G	G	G	G	G	G	G	G/T	G/T	G/T	G/T
chr1_52219110	chromosome_1	52219110	T	T	T	T	T	T	T	T	T	T	T	T	T/G	T	T	T	T	T	T	T	T/G	T	T	T	T	T	T	T	T	T	T	T	T	T	T	T	T	T	T	T	T	T	T	T/G	T/G	T/G	T/G
chr1_52219113	chromosome_1	52219113	G	G	G	G	G	G	G	G	G	G	G	G	G/A	G	G	G	G	G	G	G	G/A	G	G	G	G	G	G	G	G	G	G	G	G	G	G	G	G	G	G	G	G	G	G	G/A	G/A	G/A	G/A
chr1_52269274	chromosome_1	52269274	T	G	G	T	G	T/G	G	G	G	G	G	G	G	T	T	G	G	G	G	G	G	T	G	G	G	G	G	G	G	G	G	G	G	G	G	G	G	G	G	G	G	G	G	G	G	G	G
chr1_52391104	chromosome_1	52391104	A	A	A	A	A	A	A	A	C	A	A/C	A	A	A	A	A	A	A	A	A	A	A	A	A	A	A	A	A	A	A	A	A	A	A	A	A	A	A	C	A	A	A	A	A/C	A	C	A
chr1_52391153	chromosome_1	52391153	T	G	T	T	T	T	T	T	T	T	T	T	G	T	T	T	T	T	T	T	T	T	T	T	T	T	T	T	T	T	T	T	G	T	G	T	T	T	T	T	T	T	T	T	T	T	T
chr1_52391187	chromosome_1	52391187	C	C	C	C	C	C	C	C	T	C	C/T	C	C	C	C	C	C	C	C	C	C	C	C	C	C	C	C	C	C	C	C	C	C	C	C	C	C	C	T	C	C	C	C	C/T	C	T	C
chr1_52420248	chromosome_1	52420248	C	C	A	A	A	A	A	A	C	C	C	C	C	C	C	C/A	A	C	C	C	C	C	A	A	C	A	A	A	A	A	A	A	C	A	C	C	A	A	C	A	A	A	A	C	C	C	C
chr1_52446399	chromosome_1	52446399	G	C	G	G	G	G	G	G	G	G	G	G	G	G	G	G	G	C	G	G	C	G	G	G	C	G	G	G	G	G	G	G	C	G	C	G	G	G	G	G	G	G	G	C	C	C	C
chr1_52446730	chromosome_1	52446730	G	G	G	G	G	G	G	G	T	T	T	G	G	G	G	G/T	G	G	T	G	G	G	G	G	G	G	G	G	G	G	G	G	G	G	G	G	G	G	T	G	G	G	G	G	G	G	G
chr1_52446733	chromosome_1	52446733	G	G	G	G	G	G/C	G	G	C	C	C	G	G	G	G	G/C	G	G	C	G	G	G	G	G	G	G	G	G	G	G	G	G	G	G	G	G	G	G	C	G	G	G	G	G	G	G	G
chr1_52446840	chromosome_1	52446840	G	T	G	G	G	G	G	G	T	G/T	T	G	G	G	G	G	G	T	G	G	G	G	G	G	T	G	G	G	G	G	G	G	T	G	T	G	G	G	T	G	G	G	G	G/T	T	G	T
chr1_52446844	chromosome_1	52446844	G	C	G	G	G	G	G	G	C	G/C	C	G	G	G	G	G	G	C	G	G	G	G	G	G	C	G	G	G	G	G	G	G	C	G	C	G	G	G	C	G	G	G	G	G/C	C	G	C
chr1_52446849	chromosome_1	52446849	G	A	G	G	G	G	G	G	A	G/A	A	G	G	G	G	G	G	A	G	G	G	G	G	G	A	G	G	G	G	G	G	G	A	G	A	G	G	G	A	G	G	G	G	G/A	A	G	A
chr1_52451999	chromosome_1	52451999	C	C	G	G	G	C/G	G	G	C	G	C	G	C	C	C	G	G	C	C	C	C	C	G	G	C	G	G	G	G	G	G	G	C	G	C	C	G	G	C	G	G	G	G	G	C	G	G
chr1_52551177	chromosome_1	52551177	A	A	A	A	A	A	A	A	A	A	A	T	A	A	A	A	A	A	A	A	A	A	A	A	A	A	A	A	A	A	A	A	A	A	A	A	A	A	A	A	A	A	A	A	A	A	A
chr1_52551181	chromosome_1	52551181	G	G	G	G	G	G	G	G	G	G	G	A	G	G	G	G	G	G	G	G	G	G	G	G	G	G	G	G	G	G	G	G	G	G	G	G	G	G	G	G	G	G	G	G	G	G	G
chr1_52551270	chromosome_1	52551270	C	C	C	C	C	C	C	C	C	C	C	T	C	C	C	C	C	C	C	C	C	C	C	C	C	C	C	C	C	C	C	C	C	C	C	C	C	C	C	C	C	C	C	C	C	C	C
chr1_52551288	chromosome_1	52551288	T	T	T	T	T	T	T	T	T	T	T	C	T	T	T	T	T	T	T	T	T	T	T	T	T	T	T	T	T	T	T	T	T	T	T	T	T	T	T	T	T	T	T	T	T	T	T
chr1_52573437	chromosome_1	52573437	C	C	C	C	C	C	C	C	C	C	C	C	C	C	C	C	C	C	C	C	C	C	C	C	C	C	C	C	C	C	C	C	C	C	C	C	C	C	C	C	C	C	C	T	C	T	T
chr1_52649880	chromosome_1	52649880	A	G	G	G	G	A/G	A/G	G	G	G	A/G	G	G	A	A	A/G	G	G	A	A	G	A	G	G	G	G	G	G	G	G	G	G	G	G	G	G	G	G	G	G	G	G	G	A	G	A	A
chr1_52679889	chromosome_1	52679889	T	T	T	T	T	T	T	T	G	T	T/G	T	T	T	T	T	T	T	T	G	T	T	T	T	T	T	T	T	T	T	T	T	T	T	T	T	T	T	T	T	T	T	G	G	T	G	G
chr1_52713757	chromosome_1	52713757	T	G	G	G	G	T/G	G	G	G	G	G	G	T	T	T	G	G	G	G	G	G	T	G	G	G	G	G	G	G	G	G	G	G	G	G	G	G	G	G	G	G	G	G	G	G	G	G
chr1_52713768	chromosome_1	52713768	A	-	-	-	-	A/-	-	-	-	-	-	-	A	A	A	-	-	-	-	-	-	A	-	-	-	-	-	-	-	-	-	-	-	-	-	-	-	-	-	-	-	-	-	-	-	-	-
chr1_52713772	chromosome_1	52713772	C	T	T	T	T	C/T	T	T	T	T	T	T	C	C	C	T	T	T	T	T	T	C	T	T	T	T	T	T	T	T	T	T	T	T	T	T	T	T	T	T	T	T	T	T	T	T	T
chr1_52713848	chromosome_1	52713848	T	C	C	C	C	T/C	C	C	C	C	C	C	T	T	T	C	C	C	C	C	C	T	C	C	C	C	C	C	C	C	C	C	C	C	C	C	C	C	C	C	C	C	C	C	C	C	C
chr1_52905215	chromosome_1	52905215	G	G	G	G	G	G	G	G	G	G	G	G	G	G	G	G	G	G	G	G	G	G	G	G	G	G	G	G	G	G	G	G	G	G	G	G	G	G	G	G	G	G	A	A	G	A	A
chr1_52905233	chromosome_1	52905233	G	G	G	G	G	G	G	G	G	G	G	G	G	G	G	G	G	G	G	G	G	G	G	G	G	G	G	G	G	G	G	G	G	G	G	G	G	G	G	G	G	G	C	C	G	C	C
chr1_52905247	chromosome_1	52905247	G	G	G	G	G	G	G	G	G	G	G	G	G	G	G	G	G	G	G	G	G	G	G	G	G	G	G	G	G	G	G	G	G	G	G	G	G	G	G	G	G	G	C	C	G	C	C
chr1_53174589	chromosome_1	53174589	C	C	C	C	C	C	C	C	C	C	C	C	C	C	C	C	C	C	C	C	C	C	C	C	C	C	C	C	C	C	C	C	C	C	C	C	C	C	C	C	C	C	C	G	C	C	G
chr1_53183312	chromosome_1	53183312	C	C	C	C	C	C	C	C	C	C	C	C	C	C	C	C/G	C	C	G	C	G	C	C	C	C	C	C	C	C	G	C	C	C	C	C	C	G	G	C	G	G	G	G	G	C	C	G
chr1_53189677	chromosome_1	53189677	A	A	G	A	A	A	A	G	G	G	A/G	A	A	A	A	A	A	A	G	A	G	A	A	G	A	A	A	G	G	G	G	G	A	G	A	A	G	G	G	G	G	G	G	G	A	A	G
chr1_53384031	chromosome_1	53384031	T	T	T	T	T	T	T	T	T	T	T	T	T	T	T	T/C	T	T	T	T	T	T	C	C	T	C	C	T	T	C	T	T	T	T	T	T	C	C	T	C	C	C	T	T	T	T	T
chr1_53385572	chromosome_1	53385572	G	G	A	G	G	G	G/A	A	A	A	A	G	G	G	G	G/A	G	G	A	A	A	G	A	A	G	A	A	A	A	A	A	A	G	A	G	G	A	A	A	A	A	A	A	A	G	A	A
chr1_53385591	chromosome_1	53385591	T	T	-	T	T	T	T/C	-	-	-	-	T	T	T	T	T/-	T	T	-/C	-	-	T	-	-	T	-	-	-	-	-	C	C	T	-	T	T	-	-	-	-	-	-	-/C	-	T	-	-
chr1_53385949	chromosome_1	53385949	G	G	A	G	G	G	G/A	A	A	G	A	G	G	G	G	G	G	G	G	A	A	G	G	G	G	G	G	A	A	G	A	A	G	A	G	G	G	G	A	G	G	G	G	G	G	G	G
chr1_53385950	chromosome_1	53385950	T	T	C	T	T	T	T/C	C	C	C	C	T	T	T	T	T/C	T	T	C	C	C	T	C	C	T	C	C	C	C	C	C	C	T	C	T	T	C	C	C	C	C	C	C	C	T	C	C
chr1_53620821	chromosome_1	53620821	C	C	G	C	C	C	G	G	C	C	C/G	C	C	C	C	C	C	C	C	C	G	C	G	G	C	G	G	G	G	G	G	G	C	G	C	C	G	G	G	G	G	G	C	C	C	C	C
chr1_53620943	chromosome_1	53620943	C	C	T	C	C	C	C/T	T	C	C	C	C	C	C	C	C	C	C	C	C	T	C	T	T	C	T	T	T	T	T	T	T	C	T	C	C	T	T	T	T	T	T	C	C	C	C	C
chr1_53633449	chromosome_1	53633449	G	G	G	G	G	G	G	G	G	G	G	G	G	G	G	G	G	G	G	G	G	G	G	G	G	G	G	G	G	G	G	G	G	G	G	G	G	G	G	G	G	G	G	T	G	T	T
chr1_53633487	chromosome_1	53633487	T	T	T	T	T	T	T	T	T	T	T	T	T	T	T	T	T	T	T	T	T	T	T	T	T	T	T	T	T	T	T	T	T	T	T	T	T	T	T	T	T	T	T	C	T	C	C
chr1_53638820	chromosome_1	53638820	G	G	G	G	G	G	G	G	A	A	A	G	G	G	G	G	G	G	A	A	G	G	G	G	G	G	G	G	G	G	G	G	G	G	G	G	G	G	G	G	G	G	G	G	G	G	G
chr1_53638837	chromosome_1	53638837	G	G	G	G	G	G	G	G	A	A	A	G	G	G	G	G	G	G	A	A	G	G	G	G	G	G	G	G	G	G	G	G	G	G	G	G	G	G	G	G	G	G	G	G	G	G	G
chr1_53638845	chromosome_1	53638845	G	G	G	G	G	G	G	G	A	A	A	G	G	G	G	G	G	G	A	A	G	G	G	G	G	G	G	G	G	G	G	G	G	G	G	G	G	G	G	G	G	G	G	G	G	G	G
chr1_53638858	chromosome_1	53638858	C	C	C	C	C	C	C	C	T	T	T	C	C	C	C	C	C	C	T	T	C	C	C	C	C	C	C	C	C	C	C	C	C	C	C	C	C	C	C	C	C	C	C	C	C	C	C
chr1_53647598	chromosome_1	53647598	A	A	G	A	A	A	G	G	A	A	A/G	A	A	A	A	A/G	A	A	A	G	A	A	A	A	A	A	A	G	A/G	A	G	G	A	G	A	A	A	A	G	A	A	A	A	A	A	A	A
chr1_53647599	chromosome_1	53647599	T	T	C	T	T	T	C	C	T	T	T/C	T	T	T	T	T/C	T	T	T	C	T	T	T	T	T	T	T	C	T/C	T	C	C	T	C	T	T	T	T	C	T	T	T	T	T	T	T	T
chr1_53647621	chromosome_1	53647621	C	C	T	C	C	C	T	T	C	C	C/T	C	C	C	C	C/T	C	C	C	T	C	C	C	C	C	C	C	T	C/T	C	T	T	C	T	C	C	C	C	T	C	C	C	C	C	C	C	C
chr1_53647632	chromosome_1	53647632	G	G	C	G	G	G	C	C	G	G	G/C	G	G	G	G	G/C	G	G	G	C	G	G	G	G	G	G	G	C	G/C	G	C	C	G	C	G	G	G	G	C	G	G	G	G	G	G	G	G
chr1_53647695	chromosome_1	53647695	T	T	G	T	T	T	T/G	G	T	T	T/G	T	T	T	T	T/G	T	T	T	G	T	T	T	T	T	T	T	G	G	T	G	G	T	G	T	T	T	T	G	T	T	T	T	T	T	T	T
chr1_53647699	chromosome_1	53647699	C	C	T	C	C	C	C/T	T	C	C	C/T	C	C	C	C	C/T	C	C	C	T	C	C	C	C	C	C	C	T	T	C	T	T	C	T	C	C	C	C	T	C	C	C	C	C	C	C	C
chr1_53647705	chromosome_1	53647705	G	G	A	G	G	G	A	A	G	G	G/A	G	G	G	G	G/A	G	G	G	A	G	G	G	G	G	G	G	A	A	G	A	A	G	A	G	G	G	G	A	G	G	G	G	G	G	G	G
chr1_53670399	chromosome_1	53670399	C	C	G	C	C	C	G	G	G	G	C/G	C	C	C	C	C/G	C	C	G	C	G	C	G	G	C	G	G	G	G	G	G	G	C	G	C	C	G	G	G	G	G	G	C	G	C	G	G
chr1_53677810	chromosome_1	53677810	T	T	T	T	T	T	T	T	T	T	T/A	T	T	T	T	T	T	T	T	A	T	T	T	T	T	T	T	T	T	T	T	T	T	T	T	T	T	T	T	T	T	T	T	A	T	A	T
chr1_53677816	chromosome_1	53677816	C	C	C	C	C	C	C	A	C	C	C	C	C	C	C	C	C	C	C	C	C	C	C	C	C	C	C	C	A	C	C	C	C	C	C	C	C	C	C	C	C	C	C	C	C	C	C
chr1_53677833	chromosome_1	53677833	G	G	G	G	G	G	G	C	G	G	G	G	G	G	G	G	G	G	G	G	G	G	G	G	G	G	G	G	C	G	G	G	G	G	G	G	G	G	G	G	G	G	G	G	G	G	G
chr1_53677856	chromosome_1	53677856	G	G	G	G	G	G	G	C	G	G	G	G	G	G	G	G	G	G	G	G	G	G	G	G	G	G	G	G	C	G	G	G	G	G	G	G	G	G	G	G	G	G	G	G	G	G	G
chr1_53677899	chromosome_1	53677899	C	C	C	C	C	C	C	C	C	C	C	C	C	C	C	C	C	C	C	C	C	C	C	C	C	C	C	C	C	C	C	C	C	C	C	C	C	C	C	C	C	C	C	C	C	C	G
chr1_53677903	chromosome_1	53677903	C	C	C	C	C	C	C	C	C	C	C	C	C	C	C	C	C	C	C	C	C	C	C	C	C	C	C	C	C	C	C	C	C	C	C	C	C	C	C	C	C	C	C	C	C	C	G
chr1_53677909	chromosome_1	53677909	G	G	G	G	G	G	G	G	G	G	G	G	G	G	G	G	G	G	G	G	G	G	G	G	G	G	G	G	G	G	G	G	G	G	G	G	G	G	G	G	G	G	G	G	G	G	C
chr1_53677910	chromosome_1	53677910	T	T	T	T	T	T	T	T	T	T	T	T	T	T	T	T	T	T	T	T	T	T	T	T	T	T	T	T	T	T	T	T	T	T	T	T	T	T	T	T	T	T	T	T	T	T	C
chr1_53685758	chromosome_1	53685758	G	G	C	G	G	G	G/C	C	C	C	C	G	G	G	G	G/C	G	G	C	C	G	G	G	G	G	G	G	C	C	C	C	C	G	C	G	C	C	C	G	C	C	C	C	G	G	C	G
chr1_53685796	chromosome_1	53685796	C	C	C	C	C	C	C	C	C	C	C	C	C	C	C	C	C	C	C	C	G	C	C	C	G	C	C	C	C	C	C	C	C	C	C	C	C	C	C	C	C	C	C	C	C	C	C
chr1_53699239	chromosome_1	53699239	T	T	T	T	T	T	T	G	G	G	T/G	T	T	T	T	T	T	T	G	T	T	T	T	T	T	T	T	G	G	G	G	T/G	T	G	T	G	G	G	T	T/G	G	G	G	T	T	T	T
chr1_53699243	chromosome_1	53699243	G	G	G	G	G	G	G	A	A	A	G/A	G	G	G	G	G	G	G	G	G	G	G	G	G	G	G	G	A	A	A	A	G/A	G	A	G	A	A	A	G	G/A	A	G/A	A	G	G	G	G
chr1_53699244	chromosome_1	53699244	G	C	G	G	G	G	G	T	T	T	G/T	G	G	G	G	G	G	G	T	G	G	G	G	G	G	G	G	T	T	T	T	G/T	C	T	C	T	T	T	G	G/T	T	T	T	G	G	G	G
chr1_53699247	chromosome_1	53699247	C	C	C	C	C	C	C	A	A	A	C/A	C	C	C	C	C	C	C	C	C	C	C	C	C	C	C	C	A	A	A	A	C/A	C	A	C	A	A	A	C	C/A	A	C/A	A	C	C	C	C
chr1_53699249	chromosome_1	53699249	T	T	-	T	T	T	T	C	C	C	C	-	T	T	T	T	T	T	T/C	T	T	T	-	-	T	T/-	-	C	C	C	C	T/C	T	C	T	C	C	C	-	T/C	C	C	C	T	T	-	T
chr1_53699252	chromosome_1	53699252	T	-	-	T	T	T	T	A	A	A	A	-	T	T	T	T	T	T	A	T	T	T	-	-	T	T/-	-	A	A	A	A	T/A	-	A	-	A	A	A	-	T/A	A	A	A	T	T	-	T
chr1_53699258	chromosome_1	53699258	T	T	T	T	T	T	T	G	G	G	T/G	T	T	T	T	T	T	T	T	T	T	T	T	T	T	T	T	G	G	G	G	T/G	T	G	T	G	G	G	T	T/G	G	G	G	T	T	T	T
chr1_53725289	chromosome_1	53725289	T	T	T	T	T	T	T	T	T	T	T	T	T	T	T	T	T	T	T	T	T	T	T	T	T	T	T	T	T	T	T	T	T	T	T	T	T	T	T	T	T	T	T	T	T	T	T
chr1_53793612	chromosome_1	53793612	G	G	G	G	G	G	G	G	G	G	G	G	G	G	G	G	G	G	G	G	C	G	G	G	G	G	G	G	G	G	G	G	G	G	G	G	G	G	G	G	G	G	G	G	G	G	G
chr1_54077019	chromosome_1	54077019	C	C	C	C	C	C	C	C	C	C	C	T	C	C	C	C	C	C	C	T	C	C	C	C	C	C	C	C	C	C	C	C	C	C	C	C	C	C	C	C	C	C	C	T	C	T	T
chr1_54077099	chromosome_1	54077099	A	A	A	A	A	A	A	A	A	A	A	C	A	A	A	A	A	A	A	A	C	A	C	C	A	C	C	A	A	A	A	A	A	A	A	A	A	A	C	A	A	A	A	A	A	A	A
chr1_54077101	chromosome_1	54077101	A	A	A	A	A	A	A	A	A	A	A	G	A	A	A	A	A	A	A	A	G	A	G	G	A	G	G	A	A	A	A	A	A	A	A	A	A	A	G	A	A	A	A	A	A	A	A
chr1_54077102	chromosome_1	54077102	A	A	A	A	A	A	A	A	A	A	A	T	A	A	A	A	A	A	A	A	T	A	T	T	A	T	T	A	A	A	A	A	A	A	A	A	A	A	T	A	A	A	A	A	A	A	A
chr1_54112219	chromosome_1	54112219	A	G	A	G	A/G	A	A	A	A	A	A	G	G	G	G	A	A	A	G	A	A	A	A	A	G	A	A	A	A	A	A	A	G	A	G	A	A	A	A	A	A	A	A	A	A	A	A
chr1_54112223	chromosome_1	54112223	A	G	A	G	A/G	A	A	A	A	A	A	A	G	G	G	A	A	A	G	A	A	A	A	A	G	A	A	A	A	A	A	A	G	A	G	A	A	A	A	A	A	A	A	A	A	A	A
chr1_54112273	chromosome_1	54112273	T	C	T	C	T/C	T	T	T	T	T	T	C	C	C	C	T	T	T	C	T	T	T	T	T	C	T	T	T	T	T	T	T	C	T	C	T	T	T	T	T	T	T	T	T	T	T	T
chr1_54112288	chromosome_1	54112288	T	C	T	C	T	T	T	T	T	T	T	C	C	C	C	T	T	T	C	T	T	T	T	T	C	T	T	T	T	T	T	T	C	T	C	T	T	T	T	T	T	T	T	T	T	T	T
chr1_54151157	chromosome_1	54151157	T	T	T	T	T	T	T	T	T	T	T	A	T	T	T	T	T	A	T	T	T	T	T	T	A	T	T	T	T	T	T	T	T	T	T	T	T	T	T	T	T	T	T	T	T	T	T
chr1_54151165	chromosome_1	54151165	T	T	T	T	T	T	T	T	T	T	T	T	T	T	T	T	T	A	T	T	T	T	T	T	T	T	T	T	T	T	T	T	T	T	T	T	T	T	T	T	T	T	T	T	T	T	T
chr1_54151186	chromosome_1	54151186	C	C	C	C	C	C	C	C	C	C	C	C	C	C	C	C	C	T	C	C	C	C	C	C	C	C	C	C	C	C	C	C	C	C	C	C	C	C	C	C	C	C	C	C	C	C	C
chr1_54151190	chromosome_1	54151190	A	A	A	A	A	A	A	A	A	A	A	G	A	A	A	A	A	G	A	A	G	A	A	A	G	A	A	A	A	A	A	A	A	A	A	A	A	A	A	A	A	A	A	A	A	A	A
chr1_54151606	chromosome_1	54151606	C	C	C	C	C	C	C	C	C	C	C	T	C	C	C	C	C	C/T	C	C	T	C	C	C	T	C	C	C	C	C	C	C	C	C	C	C	C	C	C	C	C	C	C	C	C	C	C
chr1_54151690	chromosome_1	54151690	G	G	G	G	G	G	G	G	G	G	G	C	G	G	G	G	G	C	G	G	C	G	G	G	C	G	G	G	G	G	G	G	G	G	G	G	G	G	G	G	G	G	G	G	G	G	G
chr1_54151726	chromosome_1	54151726	G	G	G	G	G	G	G	G	G	G	G	C	G	G	G	G	G	C	G	G	C	G	G	G	C	G	G	G	G	G	G	G	G	G	G	G	G	G	G	G	G	G	G	G	G	G	G
chr1_54151733	chromosome_1	54151733	C	C	C	C	C	C	C	C	C	C	C	G	C	C	C	C	C	G	C	C	G	C	C	C	G	C	C	C	C	C	C	C	C	C	C	C	C	C	C	C	C	C	C	C	C	C	C
chr1_54151740	chromosome_1	54151740	G	G	G	G	G	G	G	G	G	G	G	T	G	G	G	G	G	T	G	G	T	G	G	G	T	G	G	G	G	G	G	G	G	G	G	G	G	G	G	G	G	G	G	G	G	G	G
chr1_54522327	chromosome_1	54522327	C	T	C	T	C/T	C/T	C	C	C	C	C	T	T	T	T	C/T	C	T	C/T	T	T	C	C	C	T	C	C	C	T	C	C	C	T	C	T	C	C	T	T	C	C	C/T	C	C	C/T	C	C/T
chr1_54522333	chromosome_1	54522333	C	T	C	T	C/T	C/T	C	C	C	C	C	T	T	T	T	C/T	C	T	T	T	T	C	C	C	T	C	C	C	T	C	C	C	T	C	T	C	C/T	T	T	C	C	C/T	C	C	C/T	C	C/T
chr1_54522344	chromosome_1	54522344	A	G	A	G	A/G	A/G	A	A	A	A	A	G	G	G	G	A/G	A	G	G	G	G	A	A	A	G	A	A	A	G	A	A	A	G	A	G	A	A/G	G	G	A	A	A/G	A	A	A/G	A	A/G
chr1_54552508	chromosome_1	54552508	G	T	T	T	T	T	T	G	G	G	G	T	T	T	T	T	T	T	T	G	T	G	G	G	T	G	G	T	T	T	T	T	T	T	T	T	T	T	T	T	T	T	T	T	T	T	T
chr1_54552509	chromosome_1	54552509	A	C	C	C	C	C	C	A	A	A	A	C	C	C	C	C	C	C	C	A	C	A	A	A	C	A	A	C	C	C	C	C	C	C	C	C	C	C	C	C	C	C	C	C	C	C	C
chr1_54714226	chromosome_1	54714226	C	C	C	C	C	C	C	C	C	C	C	C	C	C	C	C	C	C	C	C	C	C	C	C	C	C	C	C	C	C	C	C	C	C	C	C	C	C	C	C	C	C	C	G	C	G	C
chr1_54714308	chromosome_1	54714308	T	T	G	G	G	T/G	T/G	G	G	G	T/G	G	G	T	T	G	G	G	G	T	T	T	T	T	G	T	T	T	T	T	T	T	T	T	T	T	T	G	T	T	T	G	T	G	T	G	T/G
chr1_54772501	chromosome_1	54772501	A	A	G	A	A	A	A	A	G	G	A/G	A	A	A	A	A	A	A	A	A	A	A	A	A	A	A	A	A	A	A	A	A	A	A	A	A	A	A	A	G	G	A	A	A	A	A	A
chr1_54773411	chromosome_1	54773411	C	C	T	C	C	C	C	C	T	T	T	C	C	C	C	C	C	C	C	C	C	C	C	C	C	C	C	C	C	C	C	C	C	C	C	C	C	C	C	C	C	C	C	C	C	C	C
chr1_54773705	chromosome_1	54773705	C	C	A	C	C	C	C	C	A	A	A	C	C	C	C	C	C	C	C	C	C	C	C	C	C	C	C	C	C	C	C	C	C	C	C	C	C	C	C	C	C	C	C	C	C	C	C
chr1_55275664	chromosome_1	55275664	T	T	T	T	T	T/G	T	T	G	G	T/G	T	T	T	G	T	T	T	T	T	T	T	T	T	T	T	T	T	T	T	T	T	T	T	T	T	T	T	T	T	T	T	T	T	T	T	T
chr1_55275667	chromosome_1	55275667	A	A	A	A	A	A/C	A	A	C	C	A/C	A	A	A	C	A	A	A	A	A	A	A	A	A	A	A	A	A	A	A	A	A	A	A	A	A	A	A	A	A	A	A	A	A	A	A	A
chr1_55310447	chromosome_1	55310447	A	A	A	A	A	A	A	A/T	A	A	A	A	A	A	A	A	A	A	A	A	A	A	A/T	A/T	A	A/T	A	A	A	A/T	A/T	A	A/T	A	A	A	A/T	A	A/T	A/T	A/T	A/T	A/T	A	A/T	A	A
chr1_55334553	chromosome_1	55334553	C	C	C	A	A	A	A	C	A	A	C/A	C	A	A	A	C/A	A	C	A	C	C/A	C	A	A	C	A	A	A	A	A	A	A	C	A	C	C	A	A	A	A	A	A	A	C	C	C	C
chr1_55363297	chromosome_1	55363297	G	G	C	C	C	C	G/C	G	C	C	G/C	G	C	C	C	C	C	G	G	G	C	G	G	G	G	G	G	G	G	G	G	G	C	G	C	C	G	G	G	G	G	G	G	C	G	G	C
chr1_55363303	chromosome_1	55363303	C	C	G	G	G	G	C/G	C	G	G	C/G	C	G	G	G	G	G	C	C	C	G	C	C	C	C	C	C	C	C	C	C	C	G	C	G	G	C	C	C	C	C	C	C	G	C	C	G
chr1_55421489	chromosome_1	55421489	T	T	T	T	T	T	T	T	T	T	T	T	G	T	T	T	T	T	T	T	T	T	T	T	T	T	T	T	T	T	T	T	T	T	T	T	T	T	T	T	T	T	T	G	T	G	G
chr1_55421538	chromosome_1	55421538	A	A/C	A/C	A	A/C	A/C	A/C	A/C	A	A	A/C	A/C	A	A/C	A/C	A/C	C	A	A/C	A/C	A	A	A	A	A/C	A	A	A	A	A	A	A	A/C	A	A/C	A/C	A	A	A	A	A	A	A	A	A	A	A
chr1_55421539	chromosome_1	55421539	A	A/C	A/C	A	A/C	A/C	A/C	A/C	A	A	A/C	A/C	A	A/C	A/C	A/C	C	A	A/C	A/C	A	A	A	A	A/C	A	A	A	A	A	A	A	A/C	A	A/C	A/C	A	A	A	A	A	A	A	A	A	A	A
chr1_55443482	chromosome_1	55443482	T	T	T	T	T	T	T	T	T	T	T	T/G	G	T	T	T	T	G	T	T	T	T	T	T	T	T	T	T	T	T	T	T	T	T	T	T	T	T	T	T	T	T	T	T	T	T	T
chr1_55443535	chromosome_1	55443535	C	T	C	C	T	C/T	C	C	C	C	C	C	C	C	C	C/T	T	C	C	C	C	C	C	C	T	C	C	C	C	C	C	C	T	C	T	T	C	C	C	C	C	C	C	C	T	C	C
chr1_55474200	chromosome_1	55474200	T	A	T	T	A	T/A	T	T	T	T	T	T	T	T	T	T/A	A	T	T	T	T	T	T	T	A	T	T	T	T	T	T	T	A	T	A	A	T	T	T	T	T	T	A	T	A	T	T
chr1_55501124	chromosome_1	55501124	C	C	C	C	C	C/T	C	C	C	C	C	C	C	T	T	C	C	C	C	C	C	C	C	C	C	C	C	C	C	C	C	C	C	C	C	C	C	C	C	C	C	C	C	C	C	C	C
chr1_55501207	chromosome_1	55501207	C	A	C	A	A	C/A	C	C	C	C	C/A	A	A	C	C	C/A	A	A	A	A	A	C	A	C	A	A	A	C	C	C	C	C	A	C	A	A	C	C	A	C	C	C	A	A	A	A	A
chr1_55575138	chromosome_1	55575138	C	C	T	T	C/T	C/T	C	T	T	T	C/T	C	C	T	T	C/T	C	C	C	C	C	C	T	T	C	T	T	C	C	T	C	C	C	C	T	C	T	T	T	C	C	C	T	C	T	C	C
chr1_55588337	chromosome_1	55588337	C	C	C	C	C	C	C	C	C	C	C	G	C	C	C	C	C	G	C	C	C	C	C	C	G	C	C	C	C	C	C	C	C	C	C	C	C	C	C	C	C	C	C	C	C	C	C
chr1_55588359	chromosome_1	55588359	C	G	C	C	G	G	C/G	G	C	C	C	C	C	G	G	G	G	C	C	C	C	C	G	G	C	G	G	C	C	G	C	C	G	C	C	G	G	C/G	G	C	C	C	C	C	G	G	C
chr1_55588362	chromosome_1	55588362	G	T	G	G	T	T	G/T	T	G	G	G/T	G	G	T	T	T	T	G	G	T	G	G	T	T	G	T	T	G	G	T	G	G	T	G	G	T	T	G/T	T	G	G	G	G	T	T	T	T
chr1_55588382	chromosome_1	55588382	A	G	A	A	G	G	A/G	G	A	A	A/G	A	A	G	G	G	G	A	A	G	A	A	G	G	A	G	G	A	A	G	A	A	G	A	A	G	G	A/G	G	A	A	A	A	G	G	G	G
chr1_55588445	chromosome_1	55588445	C	T	C	C	T	T	C/T	T	C	C	C	C	C	T	T	C/T	T	C	C	T	C	C	C	T	C	C	C	C	C	T	C	C	C/T	C	C	T	T	C/T	C	C	C	C	C	T	T	C	T
chr1_55603344	chromosome_1	55603344	A	A	A	C	A	A	A	C	A	A	A	A	A	A	A	A	A	A	A	A	A	A	A	C	A	A	A	A	A	A	A	A	A	A	A	C	A	A	A	A	A	A	A	A	A	A	A
chr1_55603381	chromosome_1	55603381	G	G	G	G	G	G	G	G	G	G	G	G	G	G	G	G	G	G	G	G	G	G	G	G	G	G	G	G	G	G	G	G	G	G	G	G	G	G	G	G	G	G	G	G	G	G	G
chr1_55603408	chromosome_1	55603408	A	C	A	C	C	C	A/C	C	A	A	A	A	A	C	C	A/C	C	A	A	A	A	A	A	C	A	A	A	A	A	A	A	A	A/C	A	A	C	A	A	A	A	A	A	A	A	A	A	A
chr1_55777086	chromosome_1	55777086	C	C	C	C	C	C	C	C	C	C/G	C	G	C	C	C	C	C	G	C	C	C	C	C	C	G	C	C	C	C	C	C	C	C	C	C	C	C	C	C	C	C	C	C	G	C	C	G
chr1_55777124	chromosome_1	55777124	A	A	A	A	A	A	A	A	A	A/G	A	G	A	A	A	A	A	G	A	A	A	A	A	A	G	A	A	A	A	A	A	A	A	A	A	A	A	A	A	A	A	A	A	G	A	A	G
chr1_55777130	chromosome_1	55777130	C	C	C	C	C	C	C	C	C	C/T	C	T	C	C	C	C	C	T	C	C	C	C	C	C	T	C	C	C	C	C	C	C	C	C	C	C	C	C	C	C	C	C	C	T	C	C	T
chr1_55777142	chromosome_1	55777142	A	A	A	A	A	A	A	A	A	A/G	A	G	A	A	A	A	A	G	A	A	A	A	A	A	G	A	A	A	A	A	A	A	A	A	A	A	A	A	A	A	A	A	A	G	A	A	G
chr1_55780969	chromosome_1	55780969	T	T	T	T	T	T	T	T	T	T/C	T	C	T	T	T	T	T	C	T	T	T	T	T	T	C	T	T	T	T	T	T	T	T/C	T	T	T	T	T	T	T	T	T	T	C	T	T	C
chr1_55780970	chromosome_1	55780970	T	T	T	T	T	T	T	T	T	T/C	T	C	T	T	T	T	T	C	T	T	T	T	T	T	C	T	T	T	T	T	T	T	T/C	T	T	T	T	T	T	T	T	T	T	C	T	T	C
chr1_55780974	chromosome_1	55780974	T	T	T	T	T	T	T	T	T	T/C	T	C	T	T	T	T	T	C	T	T	T	T	T	T	C	T	T	T	T	T	T	T	T/C	T	T	T	T	T	T	T	T	T	T	C	T	T	C
chr1_55780977	chromosome_1	55780977	C	C	C	C	C	C	C	C	C	C/G	C	G	C	C	C	C	C	G	C	C	C	C	C	C	G	C	C	C	C	C	C	C	C/G	C	C	C	C	C	C	C	C	C	C	G	C	C	G
chr1_55922622	chromosome_1	55922622	T	T	T	T	T	T	T/C	T	T	T	T	T	T	T	T	T	T	T	T	T	T	T	T	T	T	T	T	T	T	T	T	T	T	T	T	T	T	T	T	T	T	T	C	T	T	T	T
chr1_55946705	chromosome_1	55946705	A	C	C	A	C	A/C	A/C	A	A	A	A/C	C	C	A	A	C	C	C	C	C	C	A	A	A	A	A	C	C	C	C	C	C	A	C	A	A	C	C	C	C	C	C	A	C	C	A	C
chr1_55946787	chromosome_1	55946787	C	C	C	C	C/A	C/A	C	C	C	C	C	C	C	A	A	C	C	C	C	C	C	C	C	C	C	C	C	C	C	C	C	C	C	C	C	C	C	C	C	C	C	C	C	C	C	C	C
chr1_55946799	chromosome_1	55946799	T	T	T	T	T	T	T	T	T	T	T	T	T	T	T	T	T	T	C	T	C	T	T	T	T	T	C	C	C	C	C	C	T	C	T	T	C	C	C	C	C	C	T	T	T	T	T
chr1_55947731	chromosome_1	55947731	G	G	G	C	G	G	G	G	C	C	C	G	G	G	G	G	G	G	C	G	C	G	G	G	G	G	C	C	C	C	C	C	G	C	G	G	C	C	C	C	C	C	G	G	G	G	G
chr1_55947737	chromosome_1	55947737	G	C	G	G	C	C	G	G	G	G	G	G	G	C	C	G/C	C	G	G	G	G	G	G	G	G	G	G	G	G	G	G	G	G	G	G	G	G	G	G	G	G	G	G	G	G	G	G
chr1_56202887	chromosome_1	56202887	C	C	T	T	C	C	C	C	T	T	T	C	C	C	C	C/T	C	C	C	T	C	C	T	T	C	T	T	C	C	C	C	C	T	C	T	C	C	C	T	T	T	C	T	T	C	T	T
chr1_56235803	chromosome_1	56235803	A	A	A	A	A	A	A	A	A	A	A	G	A	A	A	A	A	A	A	G	A	A	A	A	A	A	A	A	A	A	A	A	A	A	A	A	A	A	A	A	A	A	A	G	A	G	G
chr1_56235841	chromosome_1	56235841	A	A	G	A	A	A	A/G	G	A	A	A/G	G	A	A	A	A/G	A	A	G	G	G	G	G	A	A	G	G	G	A/G	G	A/G	G	A/G	G	A	A	G	G	G	A	A	G	G	G	A/G	G	G
chr1_56274327	chromosome_1	56274327	C	C	C	C	C	C	C	C	C	C	C	C	C	C	C	C	C	C	C	C	C	C	C	C	C	C	C	C	C	C	C	C	C	C	C	C	C	C	C	C	C	C	C	T	C	T	T
chr1_56274330	chromosome_1	56274330	A	A	A	A	A	A	A	A	A	A	A	A	A	A	A	A	A	A	A	A	A	A	A	A	A	A	A	A	A	A	A	A	A	A	A	A	A	A	A	A	A	A	A	T	A	T	T
chr1_56274337	chromosome_1	56274337	G	G	G	G	G	G	G	G	G	G	G	G	G	G	G	G	G	G	G	G	G	G	G	G	G	G	G	G	G	G	G	G	G	G	G	G	G	G	G	G	G	G	G	C	G	C	C
chr1_56274350	chromosome_1	56274350	T	T	T	T	T	T	T	T	T	T	T	T	T	T	T	T	T	T	T	T	T	T	T	T	T	T	T	T	T	T	T	T	T	T	T	T	T	T	T	T	T	T	T	G	T	G	G
chr1_56667071	chromosome_1	56667071	A	T	T	A	A/T	A	A	A	A	T	A	A	T	T	A	A/T	A	A	A	A	A	A	A	A	A	A	A	A	A	A	A	A	A	A	A	A	A	A	A	A	A	A	A	A	A	A	A
chr1_56667079	chromosome_1	56667079	G	C	C	G	G/C	G	G	G	G	C	G	G	C	C	G	G/C	G	G	G	G	G	G	G	G	G	G	G	G	G	G	G	G	G	G	G	G	G	G	G	G	G	G	G	G	G	G	G
chr1_56714910	chromosome_1	56714910	T	T	G	T	G	G	G	G	G	T	T	T	T	T	G	G	G	T	G	T	T	G	G	T	T	G	G	G	T	G	T	G	G	G	T	T	G	T/G	G	T	T	G	T	T	T	T	T
chr1_56714914	chromosome_1	56714914	A	A	A	A	A/C	C	A	A	C	A	A	A	A	A	C	A/C	C	A	C	A	A	C	A	A	A	A	A	A	A	A	A	A	C	A	A	A	A	A	A	A	A	A	A	A	A	A	A
chr1_56714937	chromosome_1	56714937	C	C	T	C	C	C	T	T	C	C	C	C	C	C	C	C/T	C	C	C	C	C	C	T	C	C	T	T	T	C	T	C	T	C	T	C	C	T	C/T	T	C	C	T	C	C	C	C	C
chr1_56714938	chromosome_1	56714938	A	A	G	A	A	A	G	G	A	A	A	A	A	A	A	A/G	A	A	A	A	A	A	G	A	A	G	G	G	A	G	A	G	A	G	A	A	G	A/G	G	A	A	G	A	A	A	A	A
chr1_56723790	chromosome_1	56723790	T	T	G	T	G	G	G	G	G	T	T	T	T	T	G	G	G	T	G	T	G	G	G	T	T	G	G	G	T	G	T/G	G	T/G	G	T	T	G	T	G	T	T	G	G	G	T	G	G
chr1_56723852	chromosome_1	56723852	A	A	G	A	G	G	G	G	G	A	A	A	A	A	G	G	G	A	G	A	G	G	G	A	A	G	G	G	A	G	A	G	G	G	A	A	G	A	G	A	A	G	G	G	A	G	G
chr1_56809923	chromosome_1	56809923	A	G	G	A	G	G	G	G	A	A	A	A	A	A	G	G	G	A	G	A	A	G	G	A	A	G	G	G	A	G	A/G	G	A	G	A	A	G	A	G	A	A	G	A	A	A	A	A
chr1_56809924	chromosome_1	56809924	T	C	C	T	C	C	C	C	T	T	T	T	T	T	C	C	C	T	C	T	T	C	C	T	T	C	C	C	T	C	T/C	C	T	C	T	T	C	T	C	T	T	C	T	T	T	T	T
chr1_56809927	chromosome_1	56809927	A	T	T	A	T	T	T	T	A	A	A	A	A	A	T	T	T	A	T	A	A	T	T	A	A	T	T	T	A	T	A/T	T	A	T	A	A	T	A	T	A	A	T	A	A	A	A	A
chr1_56809929	chromosome_1	56809929	T	G	G	T	G	G	G	G	T	T	T	T	T	T	G	G	G	T	G	T	T	G	G	T	T	G	G	G	T	G	T/G	G	T	G	T	T	G	T	G	T	T	G	T	T	T	T	T
chr1_56809931	chromosome_1	56809931	A	T	T	A	T	T	T	T	A	A	A	A	A	A	T	T	T	A	T	A	A	T	T	A	A	T	T	T	A	T	A/T	T	A	T	A	A	T	A	T	A	A	T	A	A	A	A	A
chr1_56809932	chromosome_1	56809932	C	T	T	C	T	T	T	T	C	C	C	C	C	C	T	T	T	C	T	C	C	T	T	C	C	T	T	T	C	T	C/T	T	C	T	C	C	T	C	T	C	C	T	C	C	C	C	C
chr1_56809937	chromosome_1	56809937	C	T	T	C	T	T	T	T	C	C	C	C	C	C	T	T	T	C	T	C	C	T	T	C	C	T	T	T	C	T	C/T	T	C	T	C	C	T	C	T	C	C	T	C	C	C	C	C
chr1_56824529	chromosome_1	56824529	A	A	A	A/G	G	G	A	A	A	A	A	A	G	G	G	A/G	G	A	A	A	A	G	A	A	A	A	A	A	A	A	A	A	G	A	G	G	A	A	A	A	A	A	A	A	A	A	A
chr1_56831999	chromosome_1	56831999	A	A	A	A	A	A	A/G	G	A	A	A	A	A	A	A	A	A	A	A	A	A	A	A	A	A	A	G	G	A	G	G	G	A	A	A	A	G	G	G	G	G	G	A	A	A	A	A
chr1_56832015	chromosome_1	56832015	G	G	G	G	G	G	G/A	A	G	G	G	G	G	G	G	G	G	G	G	G	G	G	G	G	G	G	A	A	G	A	A	A	G	G	G	G	A	A	A	A	A	A	G	G	G	G	G
chr1_56910494	chromosome_1	56910494	C	C	C	C/A	A	A	A	C	C	C	C	C	A	A	A	C/A	A	C	C	C	C	A	C	C	C	C	C	C	C	C	C	C	A	C	A	A	C	C	A	C	C	C	C	C	C	C	C
chr1_56910496	chromosome_1	56910496	A	A	A	A/G	G	G	G	A	A	A	A	A	G	G	G	A/G	G	A	A	A	A	G	A	A	A	A	A	A	A	A	A	A	G	A	G	G	A	A	G	A	A	A	A	A	A	A	A
chr1_56910497	chromosome_1	56910497	A	A	A	A/G	G	G	G	A	A	A	A	A	G	G	G	A/G	G	A	A	A	A	G	A	A	A	A	A	A	A	A	A	A	G	A	G	G	A	A	G	A	A	A	A	A	A	A	A
chr1_56910500	chromosome_1	56910500	A	A	A	A/C	C	C	C	A	A	A	A	A	C	C	C	A/C	C	A	A	A	A	C	A	A	A	A	A	A	A	A	A	A	C	A	C	C	A	A	C	A	A	A	A	A	A	A	A
chr1_56910512	chromosome_1	56910512	G	G	G	G/C	C	C	C	G	G	G	G	G	C	C	C	G/C	C	G	G	G	G	C	G	G	G	G	G	G	G	G	G	G	C	G	C	C	G	G	C	G	G	G	G	G	G	G	G
chr1_56910514	chromosome_1	56910514	T	T	T	T/C	C	C	C	T	T	T	T	T	C	C	C	T/C	C	T	T	T	T	C	T	T	T	T	T	T	T	T	T	T	C	T	C	C	T	T	C	T	T	T	T	T	T	T	T
chr1_56942385	chromosome_1	56942385	C	C	T	T	C	C/T	C/T	T	T	T	T	T	C	C	T	C/T	C	T	T	T	T	C	T	T	T	T	T	T	T	T	T	T	C	T	C	C	T	T	T	T	T	T	T	T	T	T	T
chr1_56947138	chromosome_1	56947138	G	G	G	G	G	G	G	G	G	G	G	A	G	G	G	G	G	G	G	G	G	G	G	G	A	G	G	A	G	A	G/A	A	G	G	G	G	A	G/A	G	A	A	A	G	G	G	G	G
chr1_56948148	chromosome_1	56948148	G	G	G	G	G	G	G	G	G	G	G	G	G	G	G	G	G	G	G	G	G	G	G	G	G	G	G	G	G	G	G	G	G	G	G	G	G	G	G	G	G	G	G	A	G	A	A
chr1_56948176	chromosome_1	56948176	C	C	C	C	C	C	C	C/T	C	C	C	T	C	C	C	C	C	C	T	C	C/T	C	C	C	T	C	C	T	C	T	T	T	C	C	C	C	T	C/T	C/T	T	T	T	C	C	T	C	C
chr1_56948222	chromosome_1	56948222	C	C	C	C	T	T	C/T	C	T	T	T	C	C	T	T	C/T	T	C	C	C	C/T	C	C	T	C	C	C	C	T	C	C/T	C	C	T	C	C	C	C	C	C	C	C	C	T	C	T	T
chr1_56948226	chromosome_1	56948226	T	T	C	T/C	C	C	T/C	C	C	C	C	C	T	C	C	C	C	C	C	C	C	T	C	C	C	C	C	C	C	C	C	C	T	C	T	T	C	C	C	C	C	C	C	C	C	C	C
chr1_56948272	chromosome_1	56948272	T	T	T	T	T	T	T	T/C	T	T	T	C	T	T	T	T	T	T	C	T	T/C	T	T	T	C	T	T	C	T	C	T/C	C	T	T	T	T	C	T/C	T/C	C	C	C	T	T	C	T	T
chr1_56950514	chromosome_1	56950514	T	T	A	T/A	T/A	T/A	T/A	T	T	T	T	T	T	T	T	T/A	T	T	T	T	T	T/A	T	T	T	T	T	T	T/A	T/A	T	T	T	T	T	T	T/A	T/A	T/A	T	T	T	T	T/A	T	T/A	A
chr1_56977995	chromosome_1	56977995	G	A	G	A	A	A	G/A	G	A	A	G/A	A	A	A	A	G/A	A	G	G	G	A	A	A	A	G	A	G	A	A	A	A	A	A	A	A	A	A	G/A	G	A	A	A	A	G	G	G	G
chr1_56977998	chromosome_1	56977998	T	C	T	C	C	C	C	T	C	C	T/C	C	C	C	C	C	C	T	C	T	C	C	C	C	T	C	T	C	C	C	C	C	C	C	C	C	C	T/C	T	C	C	C	C	C	T	C	C
chr1_56977999	chromosome_1	56977999	G	A	G	A	A	A	G/A	G	A	A	G/A	A	A	A	A	G/A	A	G	G	G	A	A	A	A	G	A	G	A	A	A	A	A	A	A	A	A	A	G/A	G	A	A	A	A	G	G	G	G
chr1_56978082	chromosome_1	56978082	G	A	G	A	A	A	A	G	A	A	A	A	A	A	A	G/A	A	G	G	G	A	A	A	A	G	A	G	A	A	A	A	A	A	A	A	A	A	G/A	G	A	A	A	A	G	G	G	G
chr1_56978100	chromosome_1	56978100	A	C	A	C	C	A/C	C	A	C	C	C	C	C	C	C	A/C	C	A	A	A	C	C	C	C	A	C	A	C	C	C	C	C	C	C	C	C	C	A/C	A	C	C	C	C	A	A	A	A
chr1_56978124	chromosome_1	56978124	G	A	G	A	A	A	A	G	A	A	A	A	A	A	A	G/A	A	G	G	G	A	A	A	A	G	A	G	A	A	A	A	A	A	A	A	A	A	G/A	G	A	A	A	A	G	G	G	G
chr1_57000474	chromosome_1	57000474	C	T	C	T	T	T	T	C	T	T	T	T	T	T	T	C/T	T	C	C	C	T	T	C	T	T	C	C	T	T	T	T	T	T	T	T	T	T	C/T	C	T	T	T	C	T	C	T	T
chr1_57000478	chromosome_1	57000478	C	T	C	T	T	T	T	C	T	T	T	T	T	T	T	T	T	C	C	C	T	T	C	T	T	C	C	T	T	T	T	T	T	T	T	T	T	C/T	C	T	T	T	C	T	C	T	T
chr1_57000482	chromosome_1	57000482	G	A	G	A	A	A	A	G	A	A	A	A	A	A	A	A	A	G	G	G	A	A	G	A	A	G	G	A	A	A	A	A	A	A	A	A	A	G/A	G	A	A	A	G	A	G	A	A
chr1_57000515	chromosome_1	57000515	G	A	G	A	A	A	A	G	A	A	A	A	A	A	A	A	A	G	G	G	A	A	G	A	A	G	G	A	A	A	A	A	A	A	A	A	A	G/A	G	A	A	A	G	A	G	A	A
chr1_57000543	chromosome_1	57000543	G	A	G	G/A	A	G/A	A	G	A	G/A	G/A	A	A	A	A	G/A	A	G	G	G	A	A	G	A	A	G	G	A	A	A	A	A	A	A	A	A	A	G	G	A	A	A	G	A	G	A	A
chr1_57000577	chromosome_1	57000577	C	C	C	C	C	C	C	C	C	C	C	C	C	C	C	C	C	C	C	C	C	C	C	C	C	C	C	C	C	C	C	C	C	C	C	C	C	C	C	C	C	C	C	G	C	G	G
chr1_57029710	chromosome_1	57029710	G	A	G	G/A	G/A	G	G	G	G	G/A	G	G	A	A	A	A	G	A	G	G	G	A	G	A	G	G	G	G	A	G	G	G	A	G	A	A	G	G	G	G	G	G	G	G	G	G	G
chr1_57029711	chromosome_1	57029711	C	A	C	C/A	C/A	C	C	C	C	C/A	C	C	A	A	A	A	C	A	C	C	C	A	C	A	C	C	C	C	A	C	C	C	A	C	A	A	C	C	C	C	C	C	C	C	C	C	C
chr1_57029716	chromosome_1	57029716	C	T	C	C/T	C/T	C	C	C	C	C/T	C	C	T	T	T	T	C	T	C	C	C	T	C	T	C	C	C	C	T	C	C	C	T	C	T	T	C	C	C	C	C	C	C	C	C	C	C
chr1_57029717	chromosome_1	57029717	C	A	C	C/A	C/A	C	C	C	C	C/A	C	C	A	A	A	A	C	A	C	C	C	A	C	A	C	C	C	C	A	C	C	C	A	C	A	A	C	C	C	C	C	C	C	C	C	C	C
chr1_57029720	chromosome_1	57029720	G	C	G	G/C	G/C	G	G	G	G	G/C	G	G	C	C	C	C	G	C	G	G	G	C	G	C	G	G	G	G	C	G	G	G	C	G	C	C	G	G	G	G	G	G	G	G	G	G	G
chr1_57029721	chromosome_1	57029721	G	T	G	G/T	G/T	G	G	G	G	G/T	G	G	T	T	T	T	G	T	G	G	G	T	G	T	G	G	G	G	T	G	G	G	T	G	T	T	G	G	G	G	G	G	G	G	G	G	G
chr1_57029727	chromosome_1	57029727	G	-	G	G/-	G/-	G	G	G	G	G/-	G	G	-	-	-	-	G	-	G	G	G	-	G	-	G	G	G	G	-	G	G	G	-	G	-	-	G	G	G	G	G	G	G	G	G	G	G
chr1_57029732	chromosome_1	57029732	T	C	T	T/C	T/C	T	T	T	T	T/C	T	T	C	C	C	C	T	C	T	T	T	C	T	C	T	T	T	T	C	T	T	T	C	T	C	C	T	T	T	T	T	T	T	T	T	T	T
chr1_57029814	chromosome_1	57029814	C	C/-	C	C	C	C	C	C	C	C	C	C	-	-	-	C/-	C	-	C	C	C	-	C	-	C	C	C	C	-	C	C	C	-	C	C/-	-	C	C	C	C	C	C	C	C	C	C	C
chr1_57153223	chromosome_1	57153223	A	G	G	G	G	G	G	G	G	G	A/G	A	A	G	G	G	G	A	G	A	G	G	G	G	A	G	G	G	G	G	G	G	G	G	G	A	G	G	G	G	G	G	G	A	G	A	A
chr1_57218643	chromosome_1	57218643	G	G	G	G	A	G/A	G	G	G	G	G	G	G	A	G	G/A	A	G	G	G	G	A	G	G	G	G	G	G	G	G	G	G	G	G	G	G	G	G	G	G	G	G	G	G	G	G	G
chr1_57218644	chromosome_1	57218644	T	T	T	T	A	T/A	T	T	T	T	T	T	T	A	T	T/A	A	T	T	T	T	A	T	T	T	T	T	T	T	T	T	T	T	T	T	T	T	T	T	T	T	T	T	T	T	T	T
chr1_57218649	chromosome_1	57218649	C	C	C	C	T	C/T	C	C	C	C	C	C	C	T	C	C/T	T	C	C	C	C	T	C	C	C	C	C	C	C	C	C	C	C	C	C	C	C	C	C	C	C	C	C	C	C	C	C
chr1_57218654	chromosome_1	57218654	A	A	A	A	G	A/G	A	A	A	A	A	A	A	G	A	A/G	G	A	A	A	A	G	A	A	A	A	A	A	A	A	A	A	A	A	A	A	A	A	A	A	A	A	A	A	A	A	A
chr1_57227169	chromosome_1	57227169	C	C	C/G	C	C	C	C	C/G	C/G	C	C/G	C	C	C	C	C	C	C	C/G	C/G	C	C/G	C/G	C/G	C	C/G	G	C/G	C	C/G	C/G	C/G	C	C/G	C	C	C	C	C/G	C/G	C/G	C/G	C	C/G	C	C/G	C/G
chr1_57227177	chromosome_1	57227177	G	G	G/T	G/T	G	G	G/T	G/T	G/T	G	G/T	G	G	G	G	G	G	G	G/T	G/T	G	G/T	G/T	G/T	G	G/T	T	G/T	G	G/T	G/T	G/T	G	G/T	G	G	G	G	G/T	G/T	G/T	G/T	G	G/T	G	G/T	G/T
chr1_57227179	chromosome_1	57227179	C	C	C/A	C/A	C	C	C/A	C/A	C/A	A	C/A	C	C	C	C	C	C	C	C/A	C/A	A	C/A	C/A	C/A	C	C/A	C	C/A	A	C/A	C/A	C/A	C	C/A	C	C	A	A	C/A	C/A	C/A	C/A	A	C/A	A	C/A	C/A
chr1_57227180	chromosome_1	57227180	C	C	C/T	C/T	C	C	C/T	C/T	C/T	T	C/T	C	C	C	C	C	C	C	C/T	C/T	T	C/T	C/T	C/T	C	C/T	C	C/T	T	C/T	C/T	C/T	C	C/T	C	C	T	T	C/T	C/T	C/T	C/T	T	C/T	T	C/T	C/T
chr1_57227187	chromosome_1	57227187	T	T	T/G	T	T	T	T/G	T/G	T/G	T	T/G	T	T	T	T	T	T	T	T/G	T/G	T	T/G	T/G	T/G	T	T/G	G	T/G	T	T/G	T/G	T/G	T	T/G	T	T	T	T	T/G	T/G	T/G	T/G	T	T/G	T	T/G	T/G
chr1_57227197	chromosome_1	57227197	T	T	T	T	C	T	T	T	T	T	T	T	T	C	T	C	C	T	T	T	T	T	T	T	T	T	T	T	T	T	T	T	T	T	T	T	T	T	T	T	T	T	T	T	T	T	T
chr1_57227225	chromosome_1	57227225	C	C	G	C/G	C	C	G	G	G	G	G	C	C	C	C	C/G	C	C	G	G	G	G	G	G	C	G	G	G	G	G	G	G	C	G	C	C	G	G	G	G	G	G	G	G	G	G	G
chr1_57227253	chromosome_1	57227253	G	G	C	G/C	G	G	C	C	C	C	C	G	G	G	G	G/C	G	G	C	C	C	C	C	C	G	C	C	C	C	C	C	C	G	C	G	G	C	C	C	C	C	C	C	C	C	C	C
chr1_57227266	chromosome_1	57227266	G	G	C	G/C	G	G	C	C	C	C	C	G	G	G	G	G/C	G	G	C	C	C	C	C	C	G	C	C	C	C	C	C	C	G	C	G	G	C	C	C	C	C	C	C	C	C	C	C
chr1_57290070	chromosome_1	57290070	T	G	G	G	G	G	G	G	G	G	G	G	G	G	G	G	G	G	T	G	T	G	G	G	T	G	G	G	G	G	G	G	G	G	G	G	G	G	G	G	G	G	G	G	G	G	G
chr1_57290074	chromosome_1	57290074	A	G	A	A	G	A/G	A	A	A	A	A	A	G	G	G	A/G	G	A	A	A	A	A	A	A	A	A	A	A	A	A	A	A	G	A	G	A/G	A	A	A	A	A	A	A	A	A	A	A
chr1_57290167	chromosome_1	57290167	G	G	G	G	G	G	G/A	G	G	G	G	A	G	G	G	G	G	A	G	G	G	G	G	G	G	G	G	G	G	G	G	G	G	G	G	G/A	G	G	G	G	G	G	A	G	G	G	G
chr1_57319680	chromosome_1	57319680	T	T	T	T	C	C	T	T	C	C	C	T	C	C	C	T/C	C	T	T/C	T	T	T	T	T	T	T	T	T	T	T	T	T	C	T	C	T/C	T	T	T	T	T	T	C	T	T	T	T
chr1_57319785	chromosome_1	57319785	G	G	G	G	G	G	G/C	G/C	G	G	G	G	G	G	G	G	G	G	C	C	C	C	C	G	C	C	G/C	C	G	C	G/C	C	G	C	G	G	C	C	C	C	C	C	G	C	C	C	C
chr1_57654397	chromosome_1	57654397	G	G	G	A	A	G/A	A	G/A	G	G	G	G	G	A	G	G/A	A	G	G	G	A	G/A	A	G	G	G	G	G/A	G/A	G/A	G/A	G/A	G	G/A	G	G/A	A	A	G/A	G/A	G/A	G/A	A	G	A	G	G
chr1_57654491	chromosome_1	57654491	A	T	T	T	T	T	T	T	T	T	T	A	T	T	T	T	T	A	T	A/T	T	T	T	T	A	T	T	T	T	T	T	T	T	T	T	T	T	T	T	T	T	T	T	A	T	A	A
chr1_57654492	chromosome_1	57654492	A	T	T	T	T	T	T	T	T	T	T	A	T	T	T	T	T	A	T	A/T	T	T	T	T	A	T	T	T	T	T	T	T	T	T	T	T	T	T	T	T	T	T	T	-	T	-	A
chr1_57654494	chromosome_1	57654494	A	T	T	T	T	T	T	T	T	T	T	A	T	T	T	T	T	A	T	A/T	T	T	T	T	A	T	T	T	T	T	T	T	T	T	T	T	T	T	T	T	T	T	T	-	T	-	A
chr1_57654495	chromosome_1	57654495	A	T	T	T	T	T	T	T	T	T	T	A	T	T	T	T	T	A	T	A/T	T	T	T	T	A	T	T	T	T	T	T	T	T	T	T	T	T	T	T	T	T	T	T	-	T	-	A
chr1_57654496	chromosome_1	57654496	A	C	C	C	C	C	C	C	C	C	C	A	C	C	C	C	C	A	C	A/C	C	C	C	C	A	C	C	C	C	C	C	C	C	C	C	C	C	C	C	C	C	C	C	-	C	-	A
chr1_57654501	chromosome_1	57654501	T	A	A	A	A	A	A	A	A	A	A	T	A	A	A	A	A	T	A	T/A	A	A	A	A	T	A	A	A	A	A	A	A	A	A	A	A	A	A	A	A	A	A	A	T	A	T	T
chr1_57654507	chromosome_1	57654507	A	T	T	T	T	T	T	T	T	T	T	A	T	T	T	T	T	A	T	A/T	T	T	T	T	A	T	T	T	T	T	T	T	T	T	T	T	T	T	T	T	T	T	T	A	T	A	A
chr1_57744907	chromosome_1	57744907	C	C	C	C	C	C	C	C	C	C	C	C	C	C	C	C	C	C	C	C	C	C	C	C	C	C	C	C	C	C	C	C	C	C	C	C	C	C	C	C	C	C	C	A	C	C	A
chr1_57744909	chromosome_1	57744909	G	T	G	G	G	G	G	G	G	G/T	G/T	T	T	G	G	G	G	T	G	T	G	G	G	G	G	G	G	G	G	G	G	G	T	G	T	T	G	G	G	G	G	G	G	A	G	G	A
chr1_57744925	chromosome_1	57744925	C	T	C	C	C	C	C	C	C	C/T	C/T	T	T	C	C	C	C	T	C	T	C	C	C	C	C	C	C	C	C	C	C	C	T	C	T	T	C	C	C	C	C	C	C	C	C	C	C
chr1_57745127	chromosome_1	57745127	T	C	C	C	C	C	C	C	C	C	C	C	C	C	T	C	C	C	C	C	C	C	C	C	T	C	C	C	C	C	C	C	C	C	C	C	C	C	C	C	C	C	C	C	C	T	C
chr1_57759569	chromosome_1	57759569	T	C	C	C	C	C	C	C	C	C	C	T	C	C	T	C	C	T	C	C	C	C	C	C	T	C	C	C	C	C	C	C	C	C	C	C	C	C	C	C	C	C	C	C	C	T	C
chr1_57815687	chromosome_1	57815687	T	T	C	T	T	T/C	T/C	T	C	C	T/C	T	T	T	T	T/C	T	T	T	T	T	T	T	C	T	C	C	T	T	T	C	T	T	T	T	T	T	T	T	T	T	T	T	T	T	T	T
chr1_57906672	chromosome_1	57906672	C	C	C	C	C	C	C	C	C	C	C	G	C	C	C	C	C	C	C	C	C	C	C	C	G	C	C	C	C	C	C	C	C	C	C	C	C	C	C	C	C	C	G	C	C	C	C
chr1_57906687	chromosome_1	57906687	T	T	T	T	T	T	T	T	T	T	T	C	T	T	T	T	T	T	T	T	T	T	T	T	C	T	T	T	T	T	T	T	T	T	T	T	T	T	T	T	T	T	C	T	T	T	T
chr1_57906690	chromosome_1	57906690	C	C	C	C	C	C	C	C	C	C	C	G	C	C	C	C	C	C	C	C	C	C	C	C	G	C	C	C	C	C	C	C	C	C	C	C	C	C	C	C	C	C	G	C	C	C	C
chr1_57906714	chromosome_1	57906714	T	T	T	T	T	T	T	T	T	T	T	C	T	T	T	T	T	T	T	T	T	T	T	T	C	T	T	T	T	T	T	T	T	T	T	T	T	T	T	T	T	T	C	T	T	T	T
chr1_57906720	chromosome_1	57906720	C	C	C	C	C	C	C	C	C	C	C	A	C	C	C	C	C	C	C	C	C	C	C	C	A	C	C	C	C	C	C	C	C	C	C	C	C	C	C	C	C	C	A	C	C	C	C
chr1_57906752	chromosome_1	57906752	G	G	G	G	G	G	G	G	G	G	G	C	G	G	G	G	G	G	G	G	G	G	G	G	A/C	G	G	G	G	G	G	G	G	G	G	G	G	G	G	G	G	G	C	G	G	G	G
chr1_57906787	chromosome_1	57906787	A	A	A	A	A	A	A	A	A	A	A	A	A	A	T	A	A	A	A	A	A	A	A	A	A	A	A	A	A	A	A	A	A	A	A	A	A	A	A	A	A	A	A	A	A	A	A
chr1_57906792	chromosome_1	57906792	G	G	G	G	G	G	G	G	G	G	G	A	G	G	G	G	G	G	G	G	G	G	G	G	A	G	G	G	G	G	G	G	G	G	G	G	G	G	G	G	G	G	A	G	G	G	G
chr1_57919532	chromosome_1	57919532	G	G	G	G	G	G	G/C	G	G	G	G	G	G	G	G	G	G	G	C	G	C	G	G	G	G	G	G	G	G	G	G	G	G	G	G	G	G	G	G	G	G	G	G	G	G	G	G
chr1_57919574	chromosome_1	57919574	G	C	G	C	G	G	G	G	G	G	G	G	C	G	G	G	C	G	G	G	G	G	G	G	G	G	G	G	G	G	G	G	G	G	G	G	G	G	G	G	G	G	G	G	G	G	G
chr1_57919595	chromosome_1	57919595	C	C	C	C	C	C	G	C	C	C	C	C	C	C	C	C	C	C	G	C	G	C	C	C	C	C	C	C	C	C	C	C	C	C	C	C	C	C	C	C	C	C	C	C	C	C	C
chr1_57940240	chromosome_1	57940240	C	G	C	G	C	C	C	C	C	C	C	C	G	C	C	C	G	C	C	C	C	C	C	C	C	C	C	C	C	C	C	C	C	C	C	C	C	C	C	C	C	C	C	C	C	C	C
chr1_57955658	chromosome_1	57955658	T	T	T	T	T	T	T	T	T	T	T	G	T	T	T	T	T	G	G	T	T/G	T	T	T	G	T	T	T	T	T	T	T	T	T	T	T	T	T	T	T	T	T	T	T	T	T	T
chr1_57965250	chromosome_1	57965250	T	C	C	C	C	C	C	C	C	C	T/C	C	C	C	C	C	C	C	C	T	C	C	C	C	C	C	C	T	T	T	T	T	C	T	C	C	T	T	C	T	T	T	C	T	T	T	T
chr1_57991884	chromosome_1	57991884	A	T	T	T	T	T	T	T	T	T	A/T	A	T	T	T	T	T	T	T	A	T	T	T	T	A	T	T	A	T	A	A	A	T	A	T	T	A	A	T	A	A	A	T	A	A	A	A
chr1_58012114	chromosome_1	58012114	G	G	G	G	G	G	G	G	C	C	C	G	G	G	G	G	G	G	G	G	G	G	G	G	G	G	G	G	G	G	G	G	G	G	G	G	G	G	G	G	G	G	G	G	G	G	G
chr1_58012136	chromosome_1	58012136	C	C	C	C	C	C	C	C	C	C	C	C	C	C	C	C	C	C	C	T	C	C	C	C	C	C	C	C	C	C	C	C	C	C	C	C	C	C	C	C	C	C	C	T	C	T	C
chr1_58046615	chromosome_1	58046615	A	A/C	A/C	A/C	A/C	A/C	A/C	A	A/C	A/C	A/C	A	A/C	A/C	A/C	A/C	A/C	A	A	A	A/C	A	A	A	A	A	A	A	A	A	A	A	A/C	A	A/C	A/C	A	A	A	A	A	A	A	A	A/C	A	A
chr1_58046616	chromosome_1	58046616	T	T/C	T/C	T/C	T/C	T/C	T/C	T	T/C	T/C	T/C	T	T/C	T/C	T/C	T/C	T/C	T	T	T	T/C	T	T	T	T	T	T	T	T	T	T	T	T/C	T	T/C	T/C	T	T	T	T	T	T	T	T	T/C	T	T
chr1_58046636	chromosome_1	58046636	C	G	G	G	G	G	C/G	C	G	G	G	C	G	G	G	G	G	G	G	C	G	C	C	C	C	C	C	G	G	G	G	G	G	G	G	G	G	C/G	C	G	G	C	C	C	G	C	G
chr1_58057781	chromosome_1	58057781	C	C	T	C	C/T	C/T	T	T	T	T	C/T	C	C	T	C	C/T	C	T	C	C	T	C	C	C	C	C	T	C	T	C	C	C	C	C	C	C	C	C	T	C	C	C	C	C	C	C	T
chr1_58057839	chromosome_1	58057839	T	T	T	T	T	T	T	T	C	C	T/C	T	T	T	T	T	T	T	T	T	T	T	T	T	T	T	T	T	T	T	T	T	T	T	T	T	T	T	T/C	T	T	T	T	T	T	T	T
chr1_58057849	chromosome_1	58057849	C	C	C	C	C	C	C	C	G	G	C/G	C	C	C	C	C	C	C	C	C	C	C	C	C	C	C	C	C	C	C	C	C	C	C	C	C	C	C	C/G	C	C	C	C	C	C	C	C
chr1_58057851	chromosome_1	58057851	C	C	C	C	C	C	C	C	T	T	C/T	C	C	C	C	C	C	C	C	C	C	C	C	C	C	C	C	C	C	C	C	C	C	C	C	C	C	C	C/T	C	C	C	C	C	C	C	C
chr1_58057856	chromosome_1	58057856	A	A	A	A	A	A	A	A	G	G	A/G	A	A	A	A	A	A	A	A	A	A	A	A	A	A	A	A	A	A	A	A	A	A	A	A	A	A	A	A/G	A	A	A	A	A	A	A	A
chr1_58057860	chromosome_1	58057860	G	G	G	G	G	G	G	G	T	T	G/T	G	G	G	G	G	G	G	G	G	G	G	G	G	G	G	G	G	G	G	G	G	G	G	G	G	G	G	G/T	G	G	G	G	G	G	G	G
chr1_58217504	chromosome_1	58217504	G	G/A	A	G	G	G	A	A	A	A	A	G	G	G	G	A	A	A	A	A	A	A	A	A	G	A	A/C	A	A	A	A	A	A	A	A	G/A	G/A	A	A	A	A	A	A	A	A/C	A	A
chr1_58236966	chromosome_1	58236966	T	T	G	T	T	T	G	G	T	T	T/G	T	T	T	T	G	T	G	G	G	T	G	T	T/G	T	G	G	G	G	G	G	G	T/G	G	T	T	G	G	T	G	G	G	G	G	G	G	G
chr1_58638127	chromosome_1	58638127	G	G	A	G	G	G	A	A	A	A	A	G	A	G	G	A	A	G	A	A	G	A	A	A	G	A	A	A	A	A	A	A	A	A	A	A	A	A	A	A	A	A	A	A	A	A	A
chr1_58638129	chromosome_1	58638129	G	G	A	G	G	G	A	A	A	A	A	G	A	G	G	A	A	G	A	A	G	A	A	A	G	A	A	A	A	A	A	A	A	A	A	A	A	A	A	A	A	A	A	A	A	A	A
chr1_58638137	chromosome_1	58638137	G	G	A	G	G	G/A	A	A	A	A	A	G	A	G	G	A	A	G	A	A	G	A	A	A	G	A	A	A	A	A	A	A	A	A	A	A	A	A	A	A	A	A	A	A	A	A	A
chr1_58638184	chromosome_1	58638184	G	G	A	G	G	G	A	A	A	A	A	G	A	G	G	A	A	G	A	A	G	A	A	A	G	A	A	A	A	A	A	A	A	A	A	A	A	A	A	A	A	A	A	A	A	A	A
chr1_58638211	chromosome_1	58638211	G	G	A	G	G	G	A	A	A	A	A	G	G	G	G	A	A	G	A	A	G	A	A	A	G	A	A	A	A	A	A	A	A	A	A	G/A	A	A	A	A	A	A	A	A	A	A	A
chr1_58638252	chromosome_1	58638252	G	G	T	G	G	G	T	T	T	T	T	G	T	G	G	T	T	G	T	T	G	T	T	T	G	T	T	T	T	T	T	T	T	T	T	G/T	T	T	T	T	T	T	T	T	T	T	T
chr1_58638255	chromosome_1	58638255	T	T	C	T	T	T	C	C	C	C	C	T	C	T	T	C	C	T	C	C	T	C	C	C	T	C	C	C	C	C	C	C	C	C	C	T/C	C	C	C	C	C	C	C	C	C	C	C
chr1_58892281	chromosome_1	58892281	G	G/T	G	G	G/T	G/T	G	G	G	G	G	G	G/T	G	G/T	G	G	G	G	G	G/T	G/T	G	G	G	G	G	G	G	G/T	G	G	G	G	G	G/T	G	G	G	G	G	G	G	G	G	G	G
chr1_59008901	chromosome_1	59008901	G	A	G	A	A	G/A	G	G	A	A	G/A	G	G	A	A	G	G	A	G	G	G	G	G	G	G	G	G	G	G	G	G	G	G	G	A	A	G	G	G	G	G	G	G	G	G	G	G
chr1_59008913	chromosome_1	59008913	G	G	G	G	G/A	G	G	G	G	G	G	G	G	G	G	G	G	G	G	G	G	G	G	G	G	G	G	G	G	G	G	G	G	G	G	G	G	G	G	G	G	G	G	G	G	G	G
chr1_59008919	chromosome_1	59008919	G	A	G	A	A	G/A	G	G	A	A	G/A	G	G	A	A	G	G	A	G	G	G	G	G	G	G	G	G	G	G	G	G	G	G	G	A	A	G	G	G	G	G	G	G	G	G	G	G
chr1_59008922	chromosome_1	59008922	G	G	G	G	G/C	G	G	G	G	G	G	G	G	G	G	G	G	G	G	G	G	G	G	G	G	G	G	G	G	G	G	G	G	G	G	G	G	G	G	G	G	G	G	G	G	G	G
chr1_59008923	chromosome_1	59008923	T	T	T	T	T/C	T	T	T	T	T	T	T	T	T	T	T	T	T	T	T	T	T	T	T	T	T	T	T	T	T	T	T	T	T	T	T	T	T	T	T	T	T	T	T	T	T	T
chr1_59008971	chromosome_1	59008971	C	G	C	G	G	C/G	C	C	G	G	C/G	C	C	G	G	C	C	G	C	C	C	C	C	C	C	C	C	C	C	C	C	C	C	C	G	G	C	C	C	C	C	C	C	C	C	C	C
chr1_59008972	chromosome_1	59008972	A	T	A	T	T	A/T	A	A	T	T	A/T	A	A	T	T	A	A	T	A	A	A	A	A	A	A	A	A	A	A	A	A	A	A	A	T	T	A	A	A	A	A	A	A	A	A	A	A
chr1_59149594	chromosome_1	59149594	G	G	G	G	G	G	G	G	G	G	G	A	A	G	G	G	G	A	G	G	G	G	G	G	G	G	G	G	G	G	G	G	G	G	G	G	G	G	G	G	G	G	G	G	G	G	G
chr1_59149674	chromosome_1	59149674	G	G	G	G	G	G	G	G	G	G	G	G	G	G	G	G	G	G	G	G	G	G	G	G	G	G	G	G	G	G	G	G	G	G	G	G	G	G	G	G	G	G	G	G	G	G	G
chr1_59459077	chromosome_1	59459077	C	C	C	C	C	C	C	C	C	C	C	C	C	C	C	C	C	C	C	C	C/G	C/G	C	C	C	C	C	C	C	C/G	C	C	C	C/G	C	C	C	C	C	C/G	C/G	C	C	C	C	C	C
chr1_59472291	chromosome_1	59472291	T	T	T	C	T/C	T	T	T	T	T	T	T	T	T	T	T	T	T	T	T	T	T	T	T	T	T	T	T	T	T	T	T	T	T	T	T	T	T	T	T	T	T	T	T	T	T	T
chr1_59634251	chromosome_1	59634251	C	C	C	C	C	C/A	C	A	C	C	C	C	C	C	C	C/A	A	C	C	C	C	C	A	A	C	A	A	A	C	C	C	A	C	C	C	C	C	C	C	A	A	A	C	C	C	C	C
chr1_59650102	chromosome_1	59650102	T	T	T	T	T/A	T	T	T	T	T	T	T	T	A	A	T	T	T	T	T	T	T	T	T	T	T	T	T	T	T	T	T	T	T	T	T	T	T	T	T	T	T	T	T	T	T	T
chr1_59650122	chromosome_1	59650122	C	C	C	C	C	C	C	C	G	C/G	C/G	C	C	C	C	C	C	C	G	C	C	C	C	C	C	G	C	C	G	C	C	C	G	C	C	C	C	C	G	C	C	C	C	G	C	G	G
chr1_59694346	chromosome_1	59694346	T	T	C	C	T/C	T/C	C	C	C	C	C	C	T	T	T	C	C	C	C	C	C	C	C	C	C	C	C	C	C	C	C	C	C	C	T	T	C	C	C	C	C	C	C	C	C	T	C
chr1_59694374	chromosome_1	59694374	G	G	C	C	G/C	G/C	C	C	C	C	C	C	G	G	G	C	C	C	C	C	C	C	C	C	C	C	C	C	C	C	C	C	C	C	G	G	C	C	C	C	C	C	C	C	C	G	C
chr1_59697013	chromosome_1	59697013	G	G	G	G	G/A	G	G	G	G/A	G	G	G	G	G	G	G	G	G	G	G	G	G	G	G	G	G	G	G	G	G	G	G	G	G	G	G	G	G	G	G	G	G	G	G	G	G	G
chr1_59697017	chromosome_1	59697017	A	G	G	A/G	A	G	G	G	G	A/G	A/G	G	G	A/G	G	G	G	A	G	A	G	G	A/G	G	A	G	G	G	G	G	G	G	G	G	G	G	G	G	G	G	G	G	G	G	A	A/G	G
chr1_59697019	chromosome_1	59697019	A	A	A	A	A/G	A/G	A	A	A/G	A	A	A	A	A/G	A	A/G	A/G	A	A	A	A	A	A/G	A	A	A	A	A	A	A	A	A	A	A	A	A	A	A	A	A	A	A	A	A	A	A	A
chr1_59697020	chromosome_1	59697020	A	C	C	A	A/C	C	C	C	C	C	A/C	C	C	C	C	C	C	A	C	A	C	C	C	C	A	C	C	C	C	C	C	C	C	C	C	C	C	C	C	C	C	C	C	C	A	C	C
chr1_59697022	chromosome_1	59697022	A	T	T	A	A/T	T	T	T	T	T	A/T	T	T	T	T	C/T	T	A	T	A	T	T	T	T	A	T	T	T	T	T	T	T	T	T	T	T	T	T	T	T	T	G/T	C/T	T	A	T	G/T
chr1_59697024	chromosome_1	59697024	C	C/T	T	C	C	C/T	C/T	T	C/T	C/T	C/T	T	T	C/T	C	C/T	C/T	C	T	C	C/T	C/T	C/T	T	C	T	T	T	C/T	C/T	T	T	T	T	C/T	C/T	T	T	T	T	T	T	C/T	C	C	C/T	C
chr1_59697033	chromosome_1	59697033	A	G	G	A	A/G	G	G	G	G/T	G	A/G	G	G	G	G	G/T	G	A	G	A	G	G	G	G	A	G	G	G	G	G	G	G	G	G	G	G	G/T	G	G	G	G	G	G	G	A	G	G
chr1_59697034	chromosome_1	59697034	A	G	G	A	A/G	G	G	G	G	G	A/G	G	G	G	G	G	G	A	G	A	G	G	G	G	A	G	G	G	G	G	G	G	G	G	G	G	G	G	G	G	G	G	G	G	A	G	G
chr1_59697037	chromosome_1	59697037	A	A	G	A	A/G	G	G	G	G	G	A/G	G	G	G	G	G	G	A	G	A	G	G	G	G	A	G	G	G	G	G	G	G	G	G	A	A	G	G	G	G	G	G	G	G	A	G	G
chr1_59697328	chromosome_1	59697328	G	A	A	G	G/A	A	A	A	A	A	G/A	A	A	A	A	A	A	G	A	G	A	A	A	A	G	A	A	A	A	A	A	A	A	A	A	A	A	A	A	A	A	A	A	A	G	A	A
chr1_59702402	chromosome_1	59702402	G	G	G	G	G	G	G	G	G	G	G	C	G	G	G	G	G	G	G	G	G	G	G	G	G	G	G	G	G	G	G	G	G	G	G	G	G	G	G	G	G	G	G	C	G	G	C
chr1_59702432	chromosome_1	59702432	A	C	C	A	A/C	C	A/C	C	A	C	A	C	C	C	C	C	C	A	C	A	A	A	C	C	A	A	C	C	A	A	C	C	A	C	C	C	A	C	A	C	C	C	A	C	A	A	C
chr1_59713639	chromosome_1	59713639	G	G	G	G	G/A	G	G	G	G	G	G	G	G	A	A	G	G	G	G	G	G	G	G	G	G	G	G	G	G	G	G	G	G	G	G	G	G	G	G	G	G	G	G	G	G	G	G
chr1_59713736	chromosome_1	59713736	T	T	T	T/C	T/C	T	T	T	T	T	T	T	T	T	T	T	T	T	T	T	T	T	T	T	T	T	T	T	T	T	T	T	T	T	T	T	T	T	T	T	T	T	T	T	T	T	T
chr1_59752405	chromosome_1	59752405	G	G	G	G	G	G	G/C	G	C	G	G/C	G	G	G	G	G	G	G	G	G	C	C	G	G	G	G	G	G	C	C	G	G	G	G	G	G	G	G	G	G	G	G	G	G	G	C	G
chr1_59752417	chromosome_1	59752417	A	A	A	A	A	A	A/G	A	G	A	A/G	A	A	A	A	A	A	A	A	A	G	G	A	A	A	A	A	A	G	G	A	A	A	A	A	A	A	A	A	A	A	A	A	A	A	G	A
chr1_59752433	chromosome_1	59752433	G	G	G	C	C	C	C	C	C	C	C	C	G	C	C	C	C	G	C	C	C	C	C	C	G	C	C	C	C	C	C	C	C	C	G	G	C	C	C	C	C	C	C	C	G	C	C
chr1_59752434	chromosome_1	59752434	A	A	A	C	C	C	C	C	C	C	C	C	A	C	C	C	C	A	C	C	C	C	C	C	A	C	C	C	C	C	C	C	C	C	A	A	C	C	C	C	C	C	C	C	A	C	C
chr1_59752437	chromosome_1	59752437	A	A	A	C	C	C	C	C	C	C	C	C	A	C	C	C	C	A	C	C	C	C	C	C	A	C	C	C	C	C	C	C	C	C	A	A	C	C	C	C	C	C	C	C	A	C	C
chr1_59752438	chromosome_1	59752438	A	A	A	C	C	C	C	C	C	C	C	C	A	C	C	C	C	A	C	C	C	C	C	C	A	C	C	C	C	C	C	C	C	C	A	A	C	C	C	C	C	C	C	C	A	C	C
chr1_59752442	chromosome_1	59752442	C	C	C	G	G	G	G	G	G	G	G	G	C	G	G	G	G	C	G	G	G	G	G	G	C	G	G	G	G	G	G	G	G	G	C	C	G	G	G	G	G	G	G	G	C	G	G
chr1_59752447	chromosome_1	59752447	C	C	C	A	A	C/A	A	A	A	A	A	A	C	C	C	A	A	C	A	A	A	A	A	A	C	A	A	A	A	A	A	A	A	A	C	C	A	A	A	A	A	A	A	A	C	A	A
chr1_59752483	chromosome_1	59752483	C	C	C	C	C	C	T	C	T	C	C/T	C	C	C	C	C	C	C	C	C	T	T	C	C	C	C	C	C	T	T	C	C	C	C	C	C	C	C	C	C	C	C	C	C	C	T	C
chr1_59849642	chromosome_1	59849642	A	C	C	C	C	C	C	C	C	C	C	C	C	C	C	C	C	A	C	C	C	C	C	C	A	C	C	C	C	C	C	C	C	C	C	C	C	C	C	C	C	C	C	C	A	C	C
chr1_59849700	chromosome_1	59849700	A	A	A	A	A/T	A/T	A	A	A	A	A	A	A	T	T	A	A	A	A	A	A	A	A	A	A	A	A	A	A	A	A	A	A	T	A	A	T	T	A	A	A	A	A	A	A	A	A
chr1_59849701	chromosome_1	59849701	A	A	A	A	A/T	A/T	A	A	A	A	A	A	A	T	T	A	A	A	A	A	A	A	A	A	A	A	A	A	A	A	A	A	A	T	A	A	T	T	A	A	A	A	A	A	A	A	A
chr1_59849709	chromosome_1	59849709	T	T	T	T	T/C	T/C	T	T	T	T	T	T	T	C	C	T	T	T	T	T	T	T	T	T	T	T	T	T	T	T	T	T	T	C	T	T	C	C	T	T	T	T	T	T	T	T	T
chr1_59849710	chromosome_1	59849710	T	T	T	T	T/C	T/C	T	T	T	T	T	T	T	C	C	T	T	T	T	T	T	T	T	T	T	T	T	T	T	T	T	T	T	T	T	T	T	T/C	T	T	T	T	T	T	T	T	T
chr1_59849729	chromosome_1	59849729	A	A	A	A	A/T	A/T	A	A	A	A	A	A	A	T	T	A	A	A	A	A	A	A	A	A	A	A	A	A	A	A	A	A	A	T	A	A	T	T	A	A	A	A	A	A	A	A	A
chr1_59850054	chromosome_1	59850054	C	C	C	C	C	C/G	C	C	C	C	C	C	C	G	G	C	C	C	C	C	C	C	C	C	C	C	C	C	C	C	C	C	C	G	C	C	G	G	C	C	C	C	C	C	C	C	C
chr1_59850060	chromosome_1	59850060	C	C	C	C	C	C/G	C	C	C	C	C	C	C	G	G	C	C	C	C	C	C	C	C	C	C	C	C	C	C	C	C	C	C	G	C	C	G	G	C	C	C	C	C	C	C	C	C
chr1_59850112	chromosome_1	59850112	A	A	A	A	A	A/G	A	A	A	A	A	A	A	G	G	A	A	A	A	A	A	A	A	A	A	A	A	A	A	A	A	A	A	G	A	A	G	G	A	A	A	A	A	A	A	A	A
chr1_59850118	chromosome_1	59850118	G	G	G	G	G/C	G/C	G	G	G	G	G	G	G	G/C	G/C	G	G	G	G	G	G/C	G	G	G	G	G	G	G	G/C	G	G	G	G	G/C	G	G	G/C	G/C	G	G	G	G	G	G	G	G	G
chr1_59850132	chromosome_1	59850132	A	A	A	A	A	A	A	A	C	A	A/C	A	A	A	A	A	A	A	A	A	A	A	A	A	A	A	C	A	A	A	C	A	A	A	A	A	A	A	A	A	A	A	A	A	A	A	A
chr1_59850173	chromosome_1	59850173	T	T	T	T	T/C	T/C	T	T	T	T	T	T	T	C	C	T	T	T	T	T	T/C	T	T	T	T	T	T	T	T	T	T	T	T	C	T	T	C	C	T	T	T	T	T	T	T	T	T
chr1_59850178	chromosome_1	59850178	T	T	T	T	T/G	T/G	T	T	T	T	T	T	T	G	G	T	T	T	T	T	T/G	T	T	T	T	T	T	T	T	T	T	T	T	G	T	T	G	G	T	T	T	T	T	T	T	T	T
chr1_59927841	chromosome_1	59927841	G	G	C	G	G	G	G	G	C	C	C	G	G	G	G	G/C	G	G	G	G	G	G	G	G	G	C	C	G	G	G	C	G	C	G	G	G	G	G	C	G	G	G	G	G	G	C	G
chr1_60005946	chromosome_1	60005946	C	C	C/-	-	-	C/-	-	-	-	C	-	-	C	-	C	C/-	-	T	-	C	-	-	-	-	T	-	C	-	-	C	C	-	-	-	C	C	-	-	-	-	-	-	-	-	T	C	-
chr1_60005952	chromosome_1	60005952	C	C	G	C	C	C	C	C	C	G	C	C	C	C	C	C/G	C	G	C	G	C	C	C	C	G	C	-	C	C	G	-	C	C	C	C	C	C	C	C	C	C	C	C	C	G	-	C
chr1_60005953	chromosome_1	60005953	A	A	C	A	A	A	A	A	A	C	A	A	A	A	A	A/C	A	C	A	C	A	A	A	A	C	A	-	A	A	C	-	A	A	A	A	A	A	A	A	A	A	A	A	A	C	-	A
chr1_60005957	chromosome_1	60005957	T	T	A	T	T	T	T	T	T	A	T	T	T	T	T	T/A	T	A	T	A	T	T	T	T	A	T	T	T	T	A	T	T	T	T	T	T	T	T	T	T	T	T	T	T	A	T	T
chr1_60005962	chromosome_1	60005962	A	A	T	A	A	A	A	A	A	T	A	A	A	A	A	A/T	A	T	A	T	A	A	A	A	T	A	A	A	A	T	A	A	A	A	A	A	A	A	A	A	A	A	A	A	T	A	A
chr1_60005963	chromosome_1	60005963	G	G	A	G	G	G	G	G	G	A	G	G	G	G	G	G/A	G	A	G	A	G	G	G	G	A	G	G	G	G	A	G	G	G	G	G	G	G	G	G	G	G	G	G	G	A	G	G
chr1_60005964	chromosome_1	60005964	T	T	G	T	T	T	T	T	T	G	T	T	T	T	T	T/G	T	G	T	G	T	T	T	T	G	T	T	T	T	G	T	T	T	T	T	T	T	T	T	T	T	T	T	T	G	T	T
chr1_60005966	chromosome_1	60005966	T	T	T	T	T	T	T	T	T	T	T	T	T	T	T	T	T	T	T	T	T	T	T	T	T	T	G	T	T	T	G	T	T	T	T	T	T	T	T	T	T	T	T	T	T	G	T
chr1_60005967	chromosome_1	60005967	T	T	T	T	T	T	T	T	T	T	T	T	T	T	T	T	T	T	T	T	T	T	T	T	T	T	G	T	T	T	G	T	T	T	T	T	T	T	T	T	T	T	T	T	T	G	T
chr1_60005968	chromosome_1	60005968	T	T	T	T	T	T	T	T	T	T	T	T	T	T	T	T	T	T	T	T	T	T	T	T	T	T	C	T	T	T	C	T	T	T	T	T	T	T	T	T	T	T	T	T	T	C	T
chr1_60005969	chromosome_1	60005969	A	A	T	T	T	T	T	T	T	T	T	T	A	T	A	T	T	T	T	T	T	T	T	T	T	T	A	T	T	T	A	T	T	T	A	A	T	T	T	T	T	T	T	T	T	A	T
chr1_60005970	chromosome_1	60005970	A	A	T	T	T	T	T	T	T	T	T	T	A	T	A	T	T	A	T	T	T	T	T	T	A	T	A	T	T	T	A	T	T	T	A	A	T	T	T	T	T	T	T	T	A/T	A	T
chr1_60005974	chromosome_1	60005974	A	A	A	A	A	A	A	A	A	A	A	A	A	A	A	A	A	A	A	A	A	A	A	A	A	A	T	A	A	A	T	A	A	A	A	A	A	A	A	A	A	A	A	A	A	T	A
chr1_60005975	chromosome_1	60005975	C	C	C	C	C	C	C	C	C	C	C	C	C	C/T	C	C	C	C	C	C	C	C	C	C	C	C	T	C	C	C	T	C	C	T	C	C	T	T	C	C	C	C	C	C	C	T	C
chr1_60005976	chromosome_1	60005976	G	G	G	G	G	G	G	G	G	G	G	G	G	G	G	G	G	G	G	G	G	G	G	G	G	G	A	G	G	G	A	G	G	G	G	G	G	G	G	G	G	G	G	G	G	A	G
chr1_60082968	chromosome_1	60082968	T	C	T	T	T	T	T	T	T	T	T	T	C	T	T	T/C	T	T	T	T	T	T	T	T	T	T	T	T	T	T	T	T	T	T	C	C	T	T	T	T	T	T	T	T	T	T	T
chr1_60082987	chromosome_1	60082987	G	A	G	G	G	G	G	G	G	G	G	G	A	G	G	G/A	G	G	G	G	G	G	G	G	G	G	G	G	G	G	G	G	G	G	A	A	G	G	G	G	G	G	G	G	G	G	G
chr1_60082998	chromosome_1	60082998	T	C	T	T	T	T	T	T	T	T	T	T	C	T	T	T/C	T	T	T	T	T	T	T	T	T	T	T	T	T	T	T	T	T	T	C	C	T	T	T	T	T	T	T	T	T	T	T
chr1_60181615	chromosome_1	60181615	C	T	C	T	T	T	C/T	T	T	T	C/T	C	T	T	T	C/T	T	C	C	C	C	C	T	T	C	C	C	T	C	C	C	T	T	C	T	T	C	C	T	T	T	T	C	C	C	C	C
chr1_60188109	chromosome_1	60188109	T	T	T	T	T	T	T	T	T	T	T	T	T	T	T	T	T	T	T	T	T	T	T	T	T	T	T	T	T	T	T	T	T	T	T	T	T	T	T	T	T	T	T	C	T	T	C
chr1_60188500	chromosome_1	60188500	A	A	A	A	A	A	A	A	A	G	A	A	A	A	A	A	A	A	A	G	A	A	A	A	A	A	A	A	A	A	A	A	A	A	A	A	A	A	A	A	A	A	A	A	A	A	A
chr1_60188529	chromosome_1	60188529	G	G	G	G	G	G	G	G	G	G	G	G	G	G	G	G	G	G	G	G	G	G	G	G	G	A	A	G	G	G	A	G	G	G	G	G	G	G	G	G	G	G	G	A	G	G	A
chr1_60218297	chromosome_1	60218297	C	C	C	C	C	C	C	C	C	A	C/A	T	C	C	C	C	C	C	C	A	C	C	C	C	C	C	C	C	C	C	C	C	C	C	C	C/T	C	C	C	C	C	C	C	A	T	C	A
chr1_60218301	chromosome_1	60218301	G	A	G	G	G	G	G	G	G	G	G	G	A	G	G	G	G	G	G	G	G	G	G	G	G	G	G	G	G	G	G	G	G	G	A	G/A	G	G	G	G	G	G	G	G	G	G	G
chr1_60218309	chromosome_1	60218309	T	C	C	T	T	T	T	T	T	C	T/C	-	C	T	T	C	C	T	C	C	T	T	T	T	T	T	T	T	T	T	T	T	T	T	C	C	T	T	T	T	T	T	T	C	-	C	C
chr1_60218322	chromosome_1	60218322	A	G	G	G	G	G	G	G	G	G	G	G	G	G	G	G	G	G	G	G	G	G	G	G	G	G	G	G	G	G	G	G	G	G	G	G	G	G	G	G	G	G	G	G	G	A	G
chr1_60218427	chromosome_1	60218427	C	C	C	C	C	C	C	C	C	A	C	C	C	C	C	C	C	C	C	C	C	C	C	C	C	C	C	C	C	C	C	C	C	C	C	C	C	C	C	C	C	C	C	C	C	C	C
chr1_60222662	chromosome_1	60222662	G	G	G	G	G	G	G	G	G	G	G	G	G	G	G	G	G	G	G	G	T	T	G	G	G	G	G	G	T	G	G	G	G	G	G	G	G	G	G	G	G	G	G	G	G	G	G
chr1_60222672	chromosome_1	60222672	T	G	T	T	T	T	T	T	T	T	T	T	G	T	T	T	T	T	T	T	A	A	T	T	T	T	T	T	A	T	T	T	T	T	G	T/G	T	T	T	T	T	T	T	T	T	T	T
chr1_60222674	chromosome_1	60222674	T	T	T	T	T	T	T	T	T	T	T	T	T	T	T	T	T	T	T	T	C	C	T	T	T	T	T	T	C	T	T	T	T	T	T	T	T	T	T	T	T	T	T	T	T	T	T
chr1_60222675	chromosome_1	60222675	G	G	G	G	G	G	G	G	G	G	G	G	G	G	G	G	G	G	G	G	A	A	G	G	G	G	G	G	A	G	G	G	G	G	G	G	G	G	G	G	G	G	G	G	G	G	G
chr1_60222684	chromosome_1	60222684	T	T	T	T	T	T	T/C	T	T	T	T	C	T	T	T	T/C	T/C	T	T	C	T	T	T	T	T	T	T	T	T	T	T	T	T	T	T	T	T	T	T	T	T	T	T	T/C	C	T/C	C
chr1_60222686	chromosome_1	60222686	C	C	-	C	C	C	C	C	C	-	C	C	C/T	C	C	C	C	C	C	C	T	T	C	C	C	C	C	C	T	C	C	C	C	C	C	C/T	C	C	C	C	C	C	C	C	C	C	C
chr1_60222695	chromosome_1	60222695	G	G	G	G	G	G	G	G	G	G	G	C	G	G	G	G	G	G	G	G	G	G	G	G	G	G	G	G	G	G	G	G	G	G	G	G	G	G	G	G	G	G	G	G	C	G	G
chr1_60222699	chromosome_1	60222699	G	G	G	G	G	G	G	G	G	G	G	T	G	G	G	G	G	G	G	G	-	-	G	G	G	G	G	G	-	G	G	G	G	G	G	G	G	G	G	G	G	G	G	G	T	G	G
chr1_60222701	chromosome_1	60222701	G	G	G	T	T	T	G	T	T	G	T	T	G	T	T	G	G/T	G	G	G	-	-	T	T	G	G	T	T	-	G	G	T	T	G	G	G	G	G	T	T	T	T	T	G	T	G	G
chr1_60222705	chromosome_1	60222705	G	G	G	T	T	T	G	T	T	G	T	G	G	T	T	G	G/T	G	G	G	G	G	T	T	G	G	T	T	G	G	G	T	T	G	G	G	G	G	T	T	T	T	T	G	G	G	G
chr1_60222706	chromosome_1	60222706	C	C	C	C	C	C	C	C	C	G	C	C	C	C	C	C	C	C	C	C	C	C	C	C	C	C	C	C	C	C	C	C	C	C	C	C	C	C	C	C	C	C	C	C	C	C	C
chr1_60222707	chromosome_1	60222707	G	G	G	T	T	T	G	T	T	G	T	G	G	T	T	G	G/T	G	G	G	G	G	T	T	G	G	T	T	G	G	G	T	T	G	G	G	G	G	T	T	T	T	T	G	G	G	G
chr1_60222711	chromosome_1	60222711	T	T	T	G	G	G	T	G	G	T	G	T	T	G	G	T	T/G	T	T	T	T	T	G	G	T	T	G	G	T	T	T	G	G	T	T	T	T	T	G	G	G	G	G	T	T	T	T
chr1_60222790	chromosome_1	60222790	T	G	G	G	G	G	G	G	G	G	G	G	G	G	G	G	G	T	G	G	G	G	G	G	T	G	G	G	T/G	T	G	G	G	T	G	T/G	T	T	G	G	G	G	G	G	G	T	G
chr1_60225018	chromosome_1	60225018	T	T	T	T	T	T	T	T	T	T	T	T	T	T	T	T	T	A	T	T	A	A	T	T	A	T	T	T	T	A	T	T	T	A	T	T	A	A	T	T	T	T	T	T	A	T	T
chr1_60227560	chromosome_1	60227560	T	T	A	T	T	T	T	T	T	A	T	T	T	T	T	A	T/A	A	A	T	T	T	T	T	A	T	T	T	T	A	T	T	T	A	T	T	A	A	T	T	T	T	T	T	A	T	T
chr1_60227581	chromosome_1	60227581	G	G	G	G/T	G/T	G/T	G	T	T	G	T	G	G	G/T	G/T	G	G/T	G	G	G	G	G	T	T	G	G	T	T	G	G	G	T	T	G	G	G	G	G	T	T	T	T	G/T	G	G	G	G
chr1_60227606	chromosome_1	60227606	G	G	G	G	G	G	G	G	G	G	G	G	G	G	G	G/T	G	T	G	G	G	G	G	G	T	G	G	G	G	T	G	G	G	T	T	G	T	T	G	G	G	G	G	G	T	G	G
chr1_60301007	chromosome_1	60301007	A	G	A	G	G	A/G	A	G	-	-	A/-	G	G	G	G	A	A	A	A	A	A	A	G	G	A	A	A	A	A	A	A	A	G	A	A	A	A	A	G	A	A	A	A	A	A	A	A
chr1_60301012	chromosome_1	60301012	T	A	T	A	A	T/A	T	A	T	T	T	A	A	A	A	T	T	T	T	T	T	T	A	A	T	T	T	T	T	T	T	T	A	T	T	T	T	T	A	T	T	T	T	T	T	T	T
chr1_60301015	chromosome_1	60301015	C	T	C	T	T	C/T	C	T	C	C	C	T	T	T	T	C	C	C	C	C	C	C	T	T	C	C	C	C	C	C	C	C	T	C	C	C	C	C	T	C	C	C	C	C	C	C	C
chr1_60301020	chromosome_1	60301020	G	C	G	C	C	G/C	G	C	G	G	G	C	C	C	C	G	G	G	G	G	G	G	C	C	G	G	G	G	G	G	G	G	C	G	G	G	G	G	C	G	G	G	G	G	G	G	G
chr1_60301022	chromosome_1	60301022	A	T	A	T	T	A/T	A	T	A	A	A	T	T	T	T	A	A	A	A	A	A	A	T	T	A	A	A	A	A	A	A	A	T	A	A	A	A	A	T	A	A	A	A	A	A	A	A
chr1_60301027	chromosome_1	60301027	T	C	T	C	C	T/C	T	T	T	T	T	C	C	C	C	T	T	T	T	T	T	T	T	T	T	T	T	T	T	T	T	T	T	T	T	T	T	T	T	T	T	T	T	T	T	T	T
chr1_60301028	chromosome_1	60301028	T	G	T	G	G	T/G	T	G	T	T	T	G	G	G	G	T	T	T	T	T	T	T	G	G	T	T	T	T	T	T	T	T	G	T	T	T	T	T	G	T	T	T	T	T	T	T	T
chr1_60301030	chromosome_1	60301030	C	G	C	G	G	C/G	C	G	C	C	C	G	G	G	G	C	C	C	C	C	C	C	G	G	C	C	C	C	C	C	C	C	G	C	C	C	C	C	G	C	C	C	C	C	C	C	C
chr1_60344883	chromosome_1	60344883	G	G	A	G	G	G	G/A	A	A	G/A	A	G	G	G	G	A	A	G	A	G	A	A	A	A	G	G	A	A	A	G	G	G/A	G	G	G	G/A	G	G	G	A	A	A	G	G	G	A	G
chr1_60344885	chromosome_1	60344885	C	C	G	C	C	C	C/G	G	G	C/G	C/G	C	C	C	C	G	G	C	G	C	G	G	G	G	C	C	G	G	G	C	C	C/G	C	C	C	C/G	C	C	C	G	G	G	C	C	C	G	C
chr1_60344888	chromosome_1	60344888	T	T	C	T	T	T	T/C	C	C	T/C	T/C	T	T	T	T	C	C	T	C	T	C	C	C	C	T	T	C	C	C	T	T	T/C	T	T	T	T/C	T	T	T	C	C	C	T	T	T	C	T
chr1_60344900	chromosome_1	60344900	T	T	T	T	T	T	T	T	T	T	T	T	T	T	T	T	T	T	T	T	T	T	T	T	T	T	T	T	T	T	T	T	T	T	T	T/G	T	T	T	T	T	T	G	T	T	G	T
chr1_60344969	chromosome_1	60344969	A	A	G	A	A	A	A/G	A	G	G	A/G	A	A	A	A	G	G	A	G	A	G	G	A	A	A	A	G	G	G	A	A	G	A	A	A	A	A	A	A	G	G	G	A	A	A	A	A
chr1_60394306	chromosome_1	60394306	T	T	T	T	T	T	T	T	T	T/A	T	T	T	T	T	T	T	A	T	T	T	T	T	T	T	T	T	T	T	T	T	T	T	T	T	T	T	T	T	T	T	T	T	T	A	T	A
chr1_60394313	chromosome_1	60394313	A	A	A	A	A	A	A	A	A	A/G	A	A	A	A	A	A	A	G	A	A	A	A	A	A	A	A	A	A	A	A	A	A	A	A	A	A	A	A	A	A	A	A	A	A	G	A	G
chr1_60394319	chromosome_1	60394319	C	C	C	C	C	C	C	C	C	C/T	C	C	C	C	C	C	C	T	C	C	C	C	C	C	C	C	C	C	C	C	C	C	C	C	C	C	C	C	C	C	C	C	C	C	T	C	T
chr1_60428746	chromosome_1	60428746	T	T	T	T	T	T	T	T	T	T	T	T	T	T	T	T	T	T	T	T	T	T	T	T	T	T	T	T	T	C	T	T	T	C	T	T	C	C	T	T	T	T	T	T	T	T	T
chr1_60497708	chromosome_1	60497708	C	C	C	C	C	C	C	C	C	C	C	C	C	C	C	C	C	C	C	C	C	C	C	C	C	C	C	C	C	C	C	C	C	C	C	C	C	C	C	C	C	C	C	C	C	C	C
chr1_60497789	chromosome_1	60497789	C	C	C	C	C	C	C	C	C	C	C	C	C	C	C	C	C	C	C	C	C	C	C	C	C	C	C	C	C	C	C	C	C	C	C	C	C	C	C	C	C	C	C	C	C	C	C
chr1_60497795	chromosome_1	60497795	T	T	A	T	T	T	A	A	T	T	T	T	T	T	T	T/A	T	A	T	T	T	A	T	T	T	T	T	T	A	A	T	T	A	A	T	T	A	A	A	T	T	T	T	T	A	T	T
chr1_60497796	chromosome_1	60497796	T	T	A	T	T	T	A	A	T	T	T	T	T	T	T	T/A	T	A	T	T	T	A	T	T	T	T	T	T	A	A	T	T	A	A	T	T	A	A	A	T	T	T	T	T	A	T	T
chr1_60497801	chromosome_1	60497801	A	A	-	A/-	A/-	T	-	-	A	A	A	A	A/-	A/-	A/-	-/T	T	-	A	A	T	-	A	A	A	A	A	A	-	-	A	A	-	-	A	A	-	-	-	A	A	A	T	A	-	A/-	-
chr1_60531496	chromosome_1	60531496	A	A	A	A	A	A	A	A	A	A	A	A	A	A	A	A	A	C	A	A	A	A	A	A	A	A	A	A	A	A	A	A	A	A	A	A	A	A	A	A	A	A	A	A	C	A	A
chr1_60555921	chromosome_1	60555921	A	A	C	A	A	A	A/C	C	A	A	A	A	A	A	A	C	C	A	C	A	A	A	A	C	A	A	A	A	C	C	A	A	C	C	C	A	C	C	C	A	A	A	C	A	A	A	C
chr1_60555925	chromosome_1	60555925	C	C	A	C	C	C	C/A	A	C	C	C	C	C	C	C	A	A	C	A	C	C	C	C	A	C	C	C	C	A	A	C	C	A	A	A	C	A	A	A	C	C	C	A	C	C	C	A
chr1_60555930	chromosome_1	60555930	C	C	G	C	C	C	C/G	G	C	C	C	C	C	C	C	G	G	C	G	C	C	C	C	G	C	C	C	C	G	G	C	C	G	G	G	C	G	G	G	C	C	C	G	C	C	C	G
chr1_60555932	chromosome_1	60555932	G	G	A	G	G	G	G/A	A	G	G	G	G	G	G	G	A	A	G	A	G	G	G	G	A	G	G	G	G	A	A	G	G	A	A	A	G	A	A	A	G	G	G	A	G	G	G	A
chr1_60555934	chromosome_1	60555934	C	C	C	C	C	C	C/A	A	C	C	C	C	C	C	C	C/A	A	C	C	C	C	C	C	C	C	C	C	C	A	A	C	C	A	A	A	C	A	A	A	C	C	C	A	C	C	C	A
chr1_60555972	chromosome_1	60555972	C	C	T	C	C	C	C/T	T	C	C	C	C	C	C	C	T	T	C	T	C	C	C	C	C	C	C	C	C	T	T	C	C	T	T	T	C	T	T	T	C	C	C	C	C	C	C	C
chr1_60556009	chromosome_1	60556009	C	C	C	C	C	C	C	C	G	G	G	C	C	C	C	C	C	C/G	C	C	C	C	G	C	C	G	G	G	C	C	G	G	C	C	C	C	C	C	C	C/G	G	G	C	C	G	C	C
chr1_60589091	chromosome_1	60589091	G	A	G	A	A	A	A	A	A	A	A	A	A	A	A	A	A	G	G	A	G	A	A	G	A	A	A	A	A	A	A	A	A	A	A	A	A	A	A	A	A	A	A	A	A	G	G
chr1_60658253	chromosome_1	60658253	G	G	G	G	G	G	G	G/C	G/C	G	G	G	G	G	G	G	G/C	G	G	G	G	G	G	G	G	G	G	G	G/C	G	G	G	G/C	G/C	G/C	G	G	G/C	G/C	G/C	G/C	G/C	G/C	G	G	G	G
chr1_60658254	chromosome_1	60658254	G	G	G	G	G	G	G	G/C	G/C	G	G	G	G	G	G	G	G/C	G	G	G	G	G	G	G	G	G	G	G	G/C	G	G	G	G/C	G/C	G/C	G	G	G/C	G/C	G/C	G/C	G/C	G/C	G	G	G	G
chr1_60658285	chromosome_1	60658285	G	G	G	G	G	G	G/C	C	C	G	G	G	G	G	G	G/C	G/C	G	G	G	G	G	G	G	G	G	G	G	C	C	G	G	C	C	C	G	C	C	C	C	C	C	C	G	G	G	G
chr1_60659648	chromosome_1	60659648	T	T	T	T	T	T	T	T	T	C	T	T	T	T	T	T	T	C	C	T	C	T	C	T	T	T	T	C	T	T	C	C	T	T	T	C	T	T	T	T	T	T	T	T	T	T	T
chr1_60705884	chromosome_1	60705884	T	T	T	G	G	G	T	T	T	T	T/G	T	G	G	G	T	T	T	T	G	T	T	T	T	T	T	T	T	T	T	T	T	T	T	T	T	T	T	T	T	T	T	T	G	T	G	G
chr1_60722941	chromosome_1	60722941	C	T	C	T	T	T	T	T	T	C	T	T	T	T	T	C/T	T	C	C	T	C	C	C	C	C	C	C	C	C	C	C	C	T	C	T	C	C	C	T	C	C	C	C	T	T	T	T
chr1_60722959	chromosome_1	60722959	C	C	C	C	C	C	C	C	C	T	C	C	C	C	C	C	C	C	T	C	C	C	T	T	C	C	C	T	C	C	T	T	C	C	C	C	C	C	C	C	C	C	C	C	C	C	C
chr1_60723014	chromosome_1	60723014	C	C	C	A	A	A	C	C	C	C	C/A	C	A	A	A	C	C	C	C	A	C	C	C	C	C	C	C	C	C	C	C	C	C	C	C	C	C	C	C	C	C	C	C	A	C	A	A
chr1_60723028	chromosome_1	60723028	C	C	C	T	T	T	C	C	C	C	C/T	C	T	T	T	C	C	C	C	T	C	C	C	C	C	C	C	C	C	C	C	C	C	C	C	C	C	C	C	C	C	C	C	T	C	T	T
chr1_60797232	chromosome_1	60797232	G	G	G	G	G	G	G/T	T	G	G	G	G	G	G	G	G	G	G	G	G	G	G	G	G	G	T	T	G	T	T	G	G	T	T	T	G	T	T	T	T	T	T	T	G	G	G	G
chr1_60802741	chromosome_1	60802741	C	C	C	C	C	C	C	C	C	G	C	C	C	C	C	C	C	C	G	C	C	G	G	C	C	C	C	G	G	G	G	G	C	C	C	C	G	C	C	C	G	C	G	C	C	C	C
chr1_60802742	chromosome_1	60802742	T	T	T	T	T	T	T	T	T	A	T	T	T	T	T	T	T	T	A	T	T	A	A	T	T	T	T	A	A	A	A	A	T	T	T	T	A	T	T	T	A	T	A	T	T	T	T
chr1_60804578	chromosome_1	60804578	A	A	A	G	G	G	G	G	A	A/G	A	G	G	G	G	A	A	A	G	G	G	G	G	G	A	G	G	G	G	G	G	G	G	G	G	A	G	G	G	G	G	G	G	G	G	G	G
chr1_60809030	chromosome_1	60809030	T	T	T	T	T	T	T	T	T	T	T	A	T	T	T	T	T	T	T	T	T	T	T	T	T	T	T	T	T	T	T	T	T	T	T	T	T	T	T	T	T	T	T	T	A	T	T
chr1_60809711	chromosome_1	60809711	A	C	C	C	C	C	C	C	C	C	C	A	C	C	C	C	C	A	C	C	C	C	C	A	A	C	C	C	C	C	A	C	C	C	C	A	C	C	C	C	C	C	C	C	A	C	C
chr1_60809718	chromosome_1	60809718	G	C	C	C	C	C	C	C	C	C	C	G	C	C	C	C	C	G	C	C	C	C	C	G	G	C	C	C	C	C	G	C	C	C	C	G	C	C	C	C	C	C	C	C	G	C	C
chr1_61028522	chromosome_1	61028522	A	A	A	G	G	G	A	A	A	A	A/G	A	G	G	G	A	A	A	A	G	A	A	A	A	A	A	A	A	A	A	A	A	A	A	A	A	A	A	A	A	A	A	A	A	A	G	A
chr1_61028641	chromosome_1	61028641	C	C	C	T	T	C/T	T	C	C	C	C/T	C	T	T	T	C	C	C	C	T	T	C	C	T	C	C	C	C	T	T	C	C	C	T	C	C	T	T	C	T	T	T	T	C	C	T	C
chr1_61028745	chromosome_1	61028745	A	A	A	G	G	G	A	A	A	A	A/G	A	G	G	G	A	A	A	A	G	A	A	A	G	A	A	A	A	A	A	A	A	A	A	A	A	A	A	A	A	A	A	A	A	A	G	A
chr1_61110374	chromosome_1	61110374	A	A	A	G	G	G	A	G	A	A	A/G	A	G	G	G	A	A	A	A	G	A	A	A	A	A	A	A	A	A	A	A	A	G	A	G	A	A/G	A	G	A	A	A	A	A	A	G	A
chr1_61110393	chromosome_1	61110393	C	T	T	T	T	T	C	T	T	T	T	T	T	T	T	T	T	C	T	T	T	C	T	C	C	T	T	T	C	C	T	T	T	C	T	C	C/T	C	T	C	C	C	C	C	T	T	C
chr1_61110394	chromosome_1	61110394	A	T	T	T	T	T	A	T	T	T	T	T	T	T	T	T	T	A	T	T	T	A	T	A	A	T	T	T	A	A	T	T	T	A	T	A	A/T	A	T	A	A	A	A	A	T	T	A
chr1_61185754	chromosome_1	61185754	C	C	C	C	C	C	C	C	C	C	C	C	C	C	C	C	C	C	C	C	C	C	C	C	C	C	C	C	C	C	C	C	C	C	C	T	C	C	C	C	C	C	C	C	T	C	C
chr1_61185775	chromosome_1	61185775	T	T	A	T	T/A	T/A	T/A	T	A	A	A	T	T/A	T/A	T/A	A	A	T	T	T	A	T	A	A	T	A	A	A	T	T	A	A	T	T	T	T	T	T/A	T	A	A	A	T	T	T	T	T/A
chr1_61218523	chromosome_1	61218523	G	G	G	T	T	T	G	G	G	G	G	G	G	T	T	G	G	G	G	G	G	T	G	G	G	G	G	G	T	T	G	G	G	G	G	G	T	G	G	G	G	G	T	T	G	T	G
chr1_61237287	chromosome_1	61237287	G	A	A	G	G	G	G/A	G	G	G	G	G	A	G	G	G/A	G	G	A	A	G	A	G	G	G	G	G	G	A	A	G	G	G	G	G	A	A	G	G	G	G	G	A	A	A	A	A
chr1_61237307	chromosome_1	61237307	G	T	T	G	G	G	G/T	G	G	G	G	G	T	G	G	G/T	G	G	T	T	G	T	G	G	G	G	G	G	T	T	G	G	G	G	G	T	T	G	G	G	G	G	T	T	T	T	T
chr1_61237414	chromosome_1	61237414	G	A	A	G	G	G	G/A	G	G	G	G	G	A	G	G	G/A	G	G	A	A	G	A	G	G	G	G	G	G	G/A	A	G	G	G	G	G	A	A	G	G	G	G	G	A	A	A	A	A
chr1_61241310	chromosome_1	61241310	C	G	G	G	G	G	C	C	C	C	C	C	C/G	G	G	C/G	C	C	C	G	C	C	C	C	C	C	C	C	C	C	C	C	C	C	C	G	C	C	C	C	C	C	C	C	C	C	C
chr1_61241325	chromosome_1	61241325	C	G	G	G	G	G	G	G	G	G	G	C	G	G	G	G	G	C	G	G	G	G	G	G	C	G	G	G	G	G	G	G	G	G	G	G	G	G	G	G	G	G	G	G	C	G	C
chr1_61241428	chromosome_1	61241428	C	C	C	C	C	C	C	C	C	C	C	C	C	C	C	C	C	C	C	C	C	T	C	C	C	C	C	C	C/T	T	C	C	C	C	C	C	T	C	C	C	C	C	T	T	C	T	C
chr1_61275606	chromosome_1	61275606	C	C	C/T	C	C	C	C	C	C	C	C	C	C	C	C	C/T	C	C	T	C	T	T	C	C	C	C	C	C	T	T	C	C	C	C	C	C	T	C	C	C	C	C	T	C	C	C	C
chr1_61645129	chromosome_1	61645129	A	A	A	A	A	A/G	G	G	G	G	A	G	A	A	G	A	A/G	A	G	A	G	G	G	G	A	G	G	G	G	G	G	G	G	G	A	A	G	G	G	G	G	G	G	A	A	A	A
chr1_61712086	chromosome_1	61712086	A	A	A	A	A	A	A	A	A	A	A	A	A	A	A	A	A	A	A	A	A	A	T	T	A	A	A	T	A	A	T	T	T	T	A	A	A	A	A	T	T	T	A	A	A	A	A
chr1_61726109	chromosome_1	61726109	C	A	C	A	A	C/A	C	C	C	C	C	C	C	A	C	C	C	C	C	C	C	C	C	C	C	C	C	C	C	C	C	C	C	C	C	C	C	C	C	C	C	C	C	C	C	C	C
chr1_61726156	chromosome_1	61726156	A	A	T	A	A	A/T	A/T	A	T	T	T	A	A/T	A	A	T	T	A	A	T	A	A	A	A	A	A	A	A	A	A	A	A	A	A	A	A	A	A	A	A	A	A	A	A	A	A	A
chr1_61769914	chromosome_1	61769914	C	A	C	A	A	C/A	C	C	C	C	C	C	C	A	C	C	C	C	C	C	C	C	C	C	C	C	C	C	C	C	C	C	C	C	C	C	C	C	C	C	C	C	C	C	C	C	C
chr1_61885384	chromosome_1	61885384	C	C	C	G	G	C/G	C	C	C	C	C	C	C	G	C	C	C	C	C	C	C	C	C	C	C	C	C	C	C	C	C	C	C	C	C	C	C	C	C	C	C	C	C	C	C	C	C
chr1_61885385	chromosome_1	61885385	A	A	A	T	T	A/T	A	A	A	A	A	A	A	T	A	A	A	A	A	A	A	A	A	A	A	A	A	A	A	A	A	A	A	A	A	A	A	A	A	A	A	A	A	A	A	A	A
chr1_61885390	chromosome_1	61885390	G	G	G	T	T	G/T	G	G	G	G	G	G	G	T	G	G	G	G	G	G	G	G	G	G	G	G	G	G	G	G	G	G	G	G	G	G	G	G	G	G	G	G	G	G	G	G	G
chr1_61885396	chromosome_1	61885396	T	T	T	C	C	T/C	T	T	T	T	T	T	T	C	T	T	T	T	T	T	T	T	T	T	T	T	T	T	T	T	T	T	T	T	T	T	T	T	T	T	T	T	T	T	T	T	T
chr1_61885400	chromosome_1	61885400	T	T	T	C	C	T/C	T	T	T	T	T	T	T	C	T	T	T	T	T	T	T	T	T	T	T	T	T	T	T	T	T	T	T	T	T	T	T	T	T	T	T	T	T	T	T	T	T
chr1_61885402	chromosome_1	61885402	C	C	C	C/G	G	C/G	C	C	C	C	C	C	C	G	C	C	C	C	C	C	C	C	C	C	C	C	C	C	C	C	C	C	C	C	C	C	C	C	C	C	C	C	C	C	C	C	C
chr1_61907451	chromosome_1	61907451	A	A	A/G	A	A/G	A/G	A/G	A	A/G	A/G	A/G	A	A/G	A	A	A/G	A/G	A	A	G	A	A/G	A	A	A	A	A	A/G	A/G	A	A	A/G	A/G	A	A/G	A/G	A	A	A/G	A	A	A	A/G	G	A	A/G	G
chr1_61907454	chromosome_1	61907454	C	C	C	C	C	C	C	C	C	C	C	C	C	C	C	C	C	C	C	C	C	C/A	C	C	C	C	C	C	C	C	C	C	C	C	C	C	C	C	C	C	C	C	C	C/A	C	C	C/A
chr1_61907477	chromosome_1	61907477	C	C	C	C	C/T	C	C/T	C	C/T	C/T	C	C	C	C	C	C	C	C	C	C	C	C	C	C	C	C	C	C/T	C/T	C	C	C/T	C	C	C	C	C	C	C/T	C	C	C	C/T	C	C	C	C
chr1_61907498	chromosome_1	61907498	A	A	A	A	A	A	A	A	A	A	A	A	A	A	A	A	A	A	A	A	A	A/C	A	A	A	A	A	A	A	A	A	A	A	A	A	A	A	A	A	A	A	A	A	A/C	A	A	A/C
chr1_61907512	chromosome_1	61907512	G	G	G	G	G	G	G	G	G	G	G	G	G	G	G	G	G	G	G	G	G	G	G	G	G	G	G	G	G	G	G	G	G	G	G	G	G	G	G	G	G	G	G	G	G	G	G
chr1_61907566	chromosome_1	61907566	T	T	T	T/C	T	T	T	T	T	T	T	T	T	T	T/C	T	T	T	T	T	T	T/C	T	T	T	T	T	T	T	T	T	T	T	T	T	T	T	T	T	T	T	T	T	T/A	T	T	T/A
chr1_61931741	chromosome_1	61931741	T	T	T	T	T	T/G	T	T	T	T	T	T	T/G	T	T	T	T	T	T	T	T	T	T	T	T	T	T	T	T	T	T	T	G	T	G	G	T	T	T	T	T	T	T	T/G	T	G	T/G
chr1_61933727	chromosome_1	61933727	A	G	G	G	G	G	A	A	A	G	A	A	G	G	G	A/G	A	A	A	G	A	A	A	A	G	A	A	A	A	A	A	A	G	A	G	G	A	A	A	A	A	A	A	G	G	G	G
chr1_62302614	chromosome_1	62302614	C	A	C	C	C	C	C	C	C	C	C	C	C	C	C	C	C	C	C	C	C	C	C	C	C	C	C	C	C	C	C	C	C	C	C	C	C	C	C	C	C	C	C	C	C	C	C
chr1_62302651	chromosome_1	62302651	A	G	G	A	A	A	A	A	A	A	A	G	A	A	A	A/G	A	A	A	A	A	A	G	G	G	A	A	A	A	A	A	A	A	A	A	A	A	A	A	A	A	A	A	A	G	A	A
chr1_62389767	chromosome_1	62389767	C	T	C	C	C	C	C	C	C	C	C	C	C	C	C	C	C	C	C	C	C	C	T	T	C	C	C	C	C	C	C	C	C	C	C	C	C	C	C	C	C	C	C	C	C	C	C
chr1_62389785	chromosome_1	62389785	A	A/G	A	A	A	A	A	A	A	A	A	A	A	A	A	A	A	A	A	A	A	A	A/G	A/G	A	A	A	A	A	A	A	A	A	A	A	A	A	A	A	A	A	A	A	A	A	A	A
chr1_62651941	chromosome_1	62651941	A	A	A	G	A/G	A/G	A	A	A	A	A	A	A	A	A	A	A	A	A	A	A	A	G	G	A	A	A	A	A	A	A	A	A	A	A	A	A	A	A	A	A	A	A	A	A	A	A
chr1_62651943	chromosome_1	62651943	T	T	T	C	T/C	T/C	T	T	T	T	T	T	T	T	T	T	T	T	T	T	T	T	C	C	T	T	T	T	T	T	T	T	T	T	T	T	T	T	T	T	T	T	T	T	T	T	T
chr1_62651978	chromosome_1	62651978	T	T	T	C	T/C	T/C	T	T	T	T	T	T	T	T	T	T	T	T	T	T	T	T	C	C	T	T	T	T	T	T	T	T	T	T	T	T	T	T	T	T	T	T	T	T	T	T	T
chr1_62651987	chromosome_1	62651987	T	T	T	C	T/C	T/C	T	T	T	T	T	T	T	T	T	T	T	T	T	T	C	T	C	C	T	T	T	T	C	T	T	T	T	T	T	T	C	C	T	T	T	T	T	T	T	T	T
chr1_62680766	chromosome_1	62680766	T	C	C	T	T/C	T/C	T	T	T	T	T	C	C	C	C	T	T	C	C	C	C	T	C	C	C	T	T	T	C	T	T	T	C	T	C	C	C	C	T	T	T	T	T	C	C	C	C
chr1_62803382	chromosome_1	62803382	A	G	G	G	G	G	A	A	A	G	A/G	G	G	A	A	A/G	A	A	A	G	A	A	G	G	A	A	A	A	A	A	A	A	G	A	G	G	A	A	A	A	A	A	A	G	G	G	G
chr1_62803433	chromosome_1	62803433	C	G	G	G	G	G	C	C	C	G	C/G	G	G	C	C	C/G	C	C	C	G	C	C	C	C	C	C	C	C	C	C	C	C	G	C	G	G	C	C	C	C	C	C	C	G	G	G	G
chr1_62803451	chromosome_1	62803451	C	G	G	G	C/G	G	C	C	C	G	C/G	G	G	C	C	C	C	C	C	G	C	C	G	G	C	C	C	C	C	C	C	C	G	C	G	G	C	C	C	C	C	C	C	G	G	G	G
chr1_62803472	chromosome_1	62803472	G	A	A	A	G/A	A	G	G	G	A	G/A	A	A	G	G	G	G	G	G	A	G	G	G	G	G	G	G	G	G	G	G	G	A	G	A	A	G	G	G	G	G	G	G	A	A	A	A
chr1_62850044	chromosome_1	62850044	A	A	A	A	G	G	A	A	A	A	A	A	A	A	A	A	A	A	A	A	A	A	A	A	A	A	A	A	A	A	A	A	G	A	G	G	A	A	A	A	A	A	A	A	A	A	A
chr1_63000424	chromosome_1	63000424	C	C	C	C	C	C	C	C	C	C	C	C	C	C	C	C	C	C	C	C	C/T	C	C	C	C	T	T	C	C	C	C	C	C	C	C	C	C	T	C	C	C	C	C	C	C	C	C
chr1_63013970	chromosome_1	63013970	C	C	C	C	C	C	C	C	C	A	C	C	C	C	C	C	C	C	A	C	C	C	C	A	C	C	C	C	C	C	C	C	C	C	C	C	C	C/A	C	C	C	C	C	C	C	C	C
chr1_63201525	chromosome_1	63201525	T	T	-	T	T	T	T/-	T	T	T	T	T	T	T	T	-	-	T	T	T	-	T	T	T	T	T	T	T	T	T	T	T	T	T	T	T	T	T	T	T	T	T	-	T	T	T	T
chr1_63201528	chromosome_1	63201528	C	C	-	C	C	C	C/-	C	C	C	C	C	C	C	C	-	-	C	C	C	-	C	C	C	C	C	C	C	C	C	C	C	C	C	C	C	C	C	C	C	C	C	-	C	C	C	C
chr1_63293828	chromosome_1	63293828	G	G	T	G	G	G	G	G	G	G	G	G	G	G	G	G/T	G	G	T	G	T	G	G	G	G	G	G	G	G	G	G	G	G	G	G	G	G	G	G	G	G	G	G	G	G	G	G
chr1_63294777	chromosome_1	63294777	C	C	T	C	C	C	C	C	C	C	C	C	C	C	C	C/T	C	C	T	C	C/T	C	C	C	C	C	C	C	C	C	C	C	C	C	C	C	C	C	C	C	C	C	C	C	C	C	C
chr1_63294857	chromosome_1	63294857	G	G	C	G	G	G	G/C	G	G	G	G	G	G	G	G	G/C	G	G	C	G	C	G	G	G	G	G	G	G	G	G	G	G	G	G	G	G	G	G	G	G	G	G	G	G	G	G	G
chr1_63294864	chromosome_1	63294864	G	G	C	G	G	G	G/C	G	G	G	G	G	G	G	G	G/C	G	G	C	G	C	G	G	G	G	G	G	G	G	G	G	G	G	G	G	G	G	G	G	G	G	G	G	G	G	G	G
chr1_63294873	chromosome_1	63294873	C	C	T	C	C	C	C/T	C	C	C	C	C	C	C	C	C/T	C	C	T	C	T	C	C	C	C	C	C	C	C	C	C	C	C	C	C	C	C	C	C	C	C	C	C	C	C	C	C
chr1_63294882	chromosome_1	63294882	C	C	A	C	C	C	C/A	C	C	C	C	C	C	C	C	C/A	C	C	A	C	A	C	C	C	C	C	C	C	C	C	C	C	C	C	C	C	C	C	C	C	C	C	C	C	C	C	C
chr1_63403694	chromosome_1	63403694	C	G	G	C	C/G	C	C	G	C	C	C	C	C	C	C	C/G	C	C	C	C	G	C	C	C	C	C	C	C	C	C	C	C	C	C	C	C	C	C	C	C	C	C	C	C	C	C	C
chr1_63758193	chromosome_1	63758193	G	G	G	G	G	G	G	G	G	G	G	T	G	G	G	G	G	T	G	G	G	G	G	G	G	G	G	G	G	G	G	G	G	G	G	G	G	G	G	G	G	G	G	G	T	G	G
chr1_63763681	chromosome_1	63763681	C	C	C	C	C	C	C	C	C	C	C	T	C	C	C	C	C	T	C	C	C	C	C	C	C	C	C	C	C	C	C	C	C	C	C	C	C	C	C	C	C	C	C	C	T	C	C
chr1_63832436	chromosome_1	63832436	T	T	T	T	T	T	T	T	T	T	T	C	T	T	T	T	T	C	T	T	T	T	T	T	T	T	T	T	T	T	T	T	T	T	T	T	T	T	T	T	T	T	T	T	T	T	T
chr1_63833425	chromosome_1	63833425	G	G	A	G	G	G	G/A	G	A	A	G	G	G	G	G	A	G	G	G	G	G	A	G	A	A	A	A	G	G	G	G	G	G	G	G	G	G	G	G	G	G	G	G	G	G	G	G
chr1_63833451	chromosome_1	63833451	T	T	C	T	T	T	T/C	T	C	C	T	T	T	T	T	C	T	T	T	T	T	C	T	C	C	C	C	T	T	T	T	T	T	T	T	T	T	T	T	T	T	T	T	T	T	T	T
chr1_63833460	chromosome_1	63833460	C	C	C	C	C	C	C	C	C	C	C	G	C	C	C	C	C	G	C	C	C	C	C	C	C	C	C	C	C	C	C	C	C	C	C	C	C	C	C	C	C	C	C	C	C	C	C
chr1_63833489	chromosome_1	63833489	A	A	G	A	A	A	A	A	G	G	A	A	A	A	A	G	A	A	A	A	A	G	A	G	G	G	G	A	A	A	A	A	A	A	A	A	A	A	A	A	A	A	A	A	A	A	A
chr1_63906669	chromosome_1	63906669	C	C	G	C	C	C	G	C	G	G	C	C	C	C	C	C/G	C	C	G	C	C	C	C	G	C	G	G	C	C	C	C	C	C	G	C	C	C	C	C	G	G	G	G	C	C	C	C
chr1_63989065	chromosome_1	63989065	T	T	T	T	T	T	T	T	T	T	T	T	T	T	T	T	T	T	T	T	C	C	T	T	T	T	T	T	T	T	T	T	T	T	T	T	T	T	T	T	T	T	T	T	T	T	T
chr1_64049782	chromosome_1	64049782	G	G	G	G	G	G	G/A	G/A	G	G	G/A	G	G	G	G	G/A	G/A	G	G	G	G/A	G/A	A	G/A	G	G/A	G/A	G/A	G/A	G/A	G/A	G/A	G	G/A	G	G	G/A	A	G	G/A	A	G/A	A	G	G	G	G
chr1_64186903	chromosome_1	64186903	T	T	T	T	T	T	T	T	T	T	T	T	T	T	T	T	T	T	T	T	T	T	T	T	T	T	T	T	T	T	T	T	T	T	T	T	T	T	T	T	T	T	T	T	T	T	T
chr1_64197403	chromosome_1	64197403	G	C	G	G	G	G	G	G	G	G	G/C	G	G	G	G	G	G	G	G	C	G	G	G	G	G	G	G	G	G	G	G	G	G	G	G	G	G	G	G	G	G	G	G	G	G	G	G
chr1_64197458	chromosome_1	64197458	T	G	T	T	T	T	T	T	T	T	T/G	T	T	T	T	T	T	T	G	G	T	T	T	T	T	T	T	T	T	T	T	T	T	T	T	T	T	T	T	T	T	T	T	T	G	T	T
chr1_64197462	chromosome_1	64197462	C	G	C	C	C	C	C	C	C	C	C/G	C	C	C	C	C	C	C	G	G	C	C	C	C	C	C	C	C	C	C	C	C	C	C	C	C	C	C	C	C	C	C	C	C	G	C	C
chr1_64198053	chromosome_1	64198053	C	C	C	C	C	C	C	C	C	C	C	C	C	C	C	C	C	C	A	C	C	C	C	C	C	C	C	C	C	C	C	C	C	C	C	C	C	C	C	C	C	C	C	C	A	C	C
chr1_64198069	chromosome_1	64198069	C	C/T	C	C	C	C	C	C	C	C	C/T	C	C	C	C	C	C	C	C	T	C	C	C	C	C	C	C	C	C	C	C	C	C	C	C	C	C	C	C	C	C	C	C	C	C	C	C
chr1_64198102	chromosome_1	64198102	C	T	C	C	C	C	C	C	C	C	C	C	C	C	C	C	C	C	C	T	C	C	C	C	C	C	C	C	C	C	C	C	C	C	C	C	C	C	C	C	C	C	C	C	C	C	C
chr1_64313741	chromosome_1	64313741	C	C	C	C	C	C	T	T	C	C	C	C/T	C	C	C	C	C	C	C	C	T	C	C	C	C	C	C	C	C	C	C	C	C	C	C	C	C	C	C	C	C	C	T	C	C	C	C
chr1_64313789	chromosome_1	64313789	A	G	A	G	G	G	A	A	A	A	A	A	G	G	G	A	A	A	A	A	A	A	A	A	A	A	A	A	A	A	A	A	G	A	G	G	A	A	G	A	A	A	A	A	A	A	A
chr1_64328136	chromosome_1	64328136	A	C	C	C	C	A/C	A	A	A	A	C	A	A	C	A	C	C	A	C	A	C	A	C	C	A	C	C	A	A	A	C	A	A	A	A	A	A	A	A	A	A	A	A	A	A	A	A
chr1_64360808	chromosome_1	64360808	C	T	C	T	T	T	C	C	T	T	T	T	T	T	T	C/T	T	C	T	C	T	T	C	C	C	C	C	T	T	T	C	T	T	T	T	T	T	T	T	T	T	T	C	C	C	C	C
chr1_64387729	chromosome_1	64387729	C	C	A	C	C	C	C	C	C	C	C	C	C	C	C	C/A	C	C	C	C	C	C	A	A	C	A	A	A	C	C	A	A	C	C	C	C	C	C	C	C	C	C	C	C	C	C	C
chr1_64387749	chromosome_1	64387749	G	G	G	G	G	G	C	C	G	G	G	C	G	G	G	G/C	C	G	C	G	G	C	G	G	G	G	G	G	G	G	G	G	C	G	C	C	G	G	C	G	G	G	C	G	G	G	G
chr1_64476272	chromosome_1	64476272	G	T	T	T	T	T	G	G	G	G	G	G	T	T	T	T	T	G	T	G	G	G	T	T	G	T	T	T	G	G	T	T	T	G	T	T	G	G	T	G	G	G	G	G	G	G	G
chr1_64476273	chromosome_1	64476273	A	T	T	T	T	T	A	A	A	A	A	A	T	T	T	T	T	A	T	A	A	A	T	T	A	T	T	T	A	A	T	T	T	A	T	T	A	A	T	A	A	A	A	A	A	A	A
chr1_64476274	chromosome_1	64476274	C	T	T	T	T	T	C	C	C	C	C	C	T	T	T	T	T	C	T	C	C	C	T	T	C	T	T	T	C	C	T	T	T	C	T	T	C	C	T	C	C	C	C	C	C	C	C
chr1_64477822	chromosome_1	64477822	A	A	A	A	A	A	A	A	A	A	A	A	A	A	A	A/T	T	A	A	A	A	A	A	A	A	A	A	A	A	T	A	A	A	A	A	A	A	T	A	T	T	A	A	A	A	A	A
chr1_64477853	chromosome_1	64477853	T	T	T	T	T	T	T	T	T	T	T	T	T	T	T	T/G	G	T	T	T	T	T	T	T	T	T	T	T	T	G	T	T	T	T	T	T	T	G	T	G	G	T	T	T	T	T	T
chr1_64477950	chromosome_1	64477950	C	A	C	A	A	A	C	C	C	C	C	C	A	A	A	C	C	C	C	C	C	C	C	C	C	C	C	C	C	C	C	C	A	C	A	A	C	C	A	C	C	C	C	C	C	C	C
chr1_64542486	chromosome_1	64542486	C	C	A	C	C	C	C	C	C	C	C	C	C	C	C	C/A	C	C	C	C	A	C	C	C	C	C	C	C	C	C	C	C	C	C	C	C	C	C	C	C	C	C	C	C	C	C	C
chr1_64542511	chromosome_1	64542511	A	G	A	A/G	A	A	A	G	G	G	G	G	G	A	A	A	A	A	G	G	A	G	G	G	A	G	G	G	A	A	G	G	A	G	A	A	A	A/G	A	A	A	G	G	A	A	A	A
chr1_64542529	chromosome_1	64542529	A	C	A	A	A	A	A	C	C	C	C	C	A	A	A	A	A	A	C	C	A	C	C	C	A	C	C	C	A	A	C	C	A	C	A	A	A	A/C	A	A	A	C	C	A	A	A	A
chr1_64568952	chromosome_1	64568952	C	C	C	C	C	C	C	C	C	C	C	C	C	C	C	C	C	C	C	C	C	C	T	T	C	C	T	C/T	C	C	T	C	C	C/T	C	C	C	C	C	C	C	C	C	C	C	C	C
chr1_64568963	chromosome_1	64568963	A	A	A	A	A	A	A	A	A	A	A	A	A	A	A	A	A	A	A	A	A	A	T	T	A	A	T	A/T	A	A	T	A	A	A/T	A	A	A	A	A	A	A	A	A	A	A	A	A
chr1_64568971	chromosome_1	64568971	G	G	G	G	G	G	G	G	G	G	G	G	G	G	G	G	G	G	G	G	G	G	A	A	G	G	A	G/A	G	G	A	G	G	G/A	G	G	G	G	G	G	G	G	G	G	G	G	G
chr1_64568985	chromosome_1	64568985	T	G	G	G	G	G	T/G	G	G	T/G	G	G	G	G	G	T/G	G	T	G	G	G	G	T	T	T	T	T	T/G	G	G	T	G	G	T/G	G	G	T/G	T/G	G	G	G	G	G	T	T	T/G	T
chr1_64569005	chromosome_1	64569005	G	G/A	G	G	G	G	G	A	G	G/A	A	A	G	G	G	G	G	G	G	A	G	A	G	G	G	G	G	G/A	G	G	G	G	G	G/A	G	G	G	G	G	G	G	G	G	G	G	G	G
chr1_64597395	chromosome_1	64597395	A	A	A/T	A/T	A/T	A/T	A/T	A/T	A	A/T	A	A/T	A	A	A	A/T	A	A/T	A	A/T	A	A	A	A	A	A/T	A/T	A	A	A	A	A	A/T	A	A	A	A	A	A	A	A/T	A	A	A	A	A	A
chr1_64597396	chromosome_1	64597396	A	A	A/C	A	A/C	A/C	A/C	A/C	A	A/C	A	A	A	A	A	A/C	A	A/C	A	A/C	A	A	A	A	A	A/C	A	A	A	A	A/C	A	A	A	A	A	A	A	A	A	A/C	A	A	A	A	A	A
chr1_64630291	chromosome_1	64630291	C	C	C	G	G	G	G	G	G	G	G	G	G	G	G	C	C	C	G	G	G	C	G	G	C	G	G	G	G	G	G	G	C	G	C	C	G	G	C	G	G	G	G	G	G	G	G
chr1_64630296	chromosome_1	64630296	A	-	-	T	T	T	T	T	T	T	T	T	T	T	T	-	-	A	T	T	T	-	T	T	A	T	T	T	T	T	T	T	-	T	-	-	T	A	-	T	T	T	T	A	T	A	T
chr1_64630298	chromosome_1	64630298	G	T	T	G	G	G	G	G	G	G	G	G	G	G	G	T	T	G	G	G	G	T	G	G	G	G	G	G	G	G	G	G	T	G	T	T	G	G	T	G	G	G	G	G	G	G	G
chr1_64630301	chromosome_1	64630301	T	G	G	-	-	-	-	-	-	-	-	-	-	-	-	G	G	T	-	-	-	G	-	-	T	-	-	-	-	-	-	-	G	-	G	G	-	T	G	-	-	-	-	T	-	T	-
chr1_64630350	chromosome_1	64630350	A	T	T	A	A	A	A	A	A	A	A	A	A	A	A	T	T	A	A	A	A	T	A	A	A	A	A	A	A	A	A	A	T	A	T	T	A	A	T	A	A	A	A	A	A	A	A
chr1_64630359	chromosome_1	64630359	C	G	G	C	C	C	C	C	C	C	C	C	C	C	C	G	G	C	C	C	C	G	C	C	C	C	C	C	C	C	C	C	G	C	G	G	C	C	G	C	C	C	C	C	C	C	C
chr1_64630382	chromosome_1	64630382	G	G	G	A	A	A	A	A	A	A	A	A	A	A	A	G	G	G	A	A	A	G	A	A	G	A	A	A	A	A	A	A	G	A	G	G	A	A	G	A	A	A	A	A	A	A	A
chr1_64712238	chromosome_1	64712238	C	G	C	C	C	C	C	C	C	C	C	C	C	C	C	C	C	C	C	C	C	C	C	C	C	C	C	C	C	C	C	C	G	C/G	G	G	C	C	G	C	C	C	C	C	C	C	C
chr1_64714439	chromosome_1	64714439	C	C	G	C	C	C	G	G	G	G	G	C	C	C	C	G	G	C	G	C	C	G	G	G	C	G	G	G	G	G	G	G	C	G	C	C	G	G	C	G	G	G	G	C	C	C	C
chr1_64714441	chromosome_1	64714441	G	G	T	G	G	G	T	T	T	T	T	G	G	G	G	T	T	G	T	G	G	T	T	T	G	T	T	T	T	T	T	T	G	T	G	G	T	T	G	T	T	T	T	G	G	G	G
chr1_64714446	chromosome_1	64714446	T	T	G	T	T	T	G	G	G	G	G	T	T	T	T	G	G	T	G	T	T	G	G	G	T	G	G	G	G	G	G	G	T	G	T	T	G	G	T	G	G	G	G	T	T	T	T
chr1_64714448	chromosome_1	64714448	C	C	T	C	C	C	T	T	T	T	T	C	C	C	C	T	T	C	T	C	C	T	T	T	C	T	T	T	T	T	T	T	C	T	C	C	T	T	C	T	T	T	T	C	C	C	C
chr1_64714450	chromosome_1	64714450	C	C	G	C	C	C	G	G	G	G	G	C	C	C	C	G	G	C	G	C	C	G	G	G	C	G	G	G	G	G	G	G	C	G	C	C	G	G	C	G	G	G	G	C	C	C	C
chr1_64714452	chromosome_1	64714452	G	G	T	G	G	G	T	T	T	T	T	G	G	G	G	T	T	G	T	G	G	T	T	T	G	T	T	T	T	T	T	T	G	T	G	G	T	T	G	T	T	T	T	G	G	G	G
chr1_64714456	chromosome_1	64714456	C	C	A	C	C	C	A	A	A	A	A	C	C	C	C	A	A	C	A	C	C	A	A	A	C	A	A	A	A	A	A	A	C	A	C	C	A	A	C	A	A	A	A	C	C	C	C
chr1_64714457	chromosome_1	64714457	C	C	T	C	C	C	T	T	T	T	T	C	C	C	C	T	T	C	T	C	C	T	T	T	C	T	T	T	T	T	T	T	C	T	C	C	T	T	C	T	T	T	T	C	C	C	C
chr1_64714466	chromosome_1	64714466	G	G	C	G	G	G	C	C	C	C	C	G	G	G	G	C	C	G	C	G	G	C	C	C	G	C	C	C	C	C	C	C	G	C	G	G	C	C	G	C	C	C	C	G	G	G	G
chr1_64714508	chromosome_1	64714508	G	G	A	G	G	G	A	A	A	A	G/A	G	G	G	G	A	A	G	A	G	G	A	A	A	G	A	A	A	A	A	A	A	G	A	G	G	G/A	A	G	A	A	A	A	G	G	G	G
chr1_64714530	chromosome_1	64714530	T	T	C	T	T	T	C	C	C	C	T/C	T	T	T	T	C	C	T	C	T	T	C	C	C	T	C	C	C	C	C	C	C	T	C	T	T	T/C	C	T	C	C	C	C	T	T	T	T
chr1_64714546	chromosome_1	64714546	A	A	T	A	A	A	T	T	T	T	A/T	A	A	A	A	T	T	A	T	A	A	T	T	T	A	T	T	T	T	T	T	T	A	T	A	A	A/T	T	A	T	T	T	T	A	A	A	A
chr1_64714549	chromosome_1	64714549	G	G	T	G	G	G	T	T	T	T	G/T	G	G	G	G	T	T	G	T	G	G	T	T	T	G	T	T	T	T	T	T	T	G	T	G	G	G/T	T	G	T	T	T	T	G	G	G	G
chr1_64714554	chromosome_1	64714554	A	A	A	A	A	A	T	T	T	T	A/T	A	A	A	A	T	T	A	T	A	A	T	T	T	A	T	T	T	T	T	T	T	A	T	A	A	A/T	T	A	T	T	T	T	A	A	A	A
chr1_64714567	chromosome_1	64714567	T	T	A	T	T	T	A	A	A	A	T/A	T	T	T	T	A	A	T	A	T	T	A	A	A	T	A	A	A	A	A	A	A	T	A	T	T	T/A	A	T	A	A	A	A	T	T	T	T
chr1_64818957	chromosome_1	64818957	T	T	T	G	T	T	T	T	T	T	T	G	G	T	T	T	T	G	T	T	T	T	T	T	G	T	T	T	T	T	T	T	T	T	T	T	T	T	T	T	T	T	T	G	G	T	G
chr1_64818981	chromosome_1	64818981	T	T	T	-	T	T	-	G	-	-	-	-	-	T	T	-	-	-	G	-	T	-	-	-	-	-	-	-	-	-	-	-	T	-	T	T	-	-	T	-	-	-	-	-	-	T	-
chr1_64933197	chromosome_1	64933197	A	T	A	A	A	A	A	A	A	A	A	A	A	A	A	A	A	A	A	A	A	A	A	A	A	A	A	A	A	A	A	A	A	A	A	A	A	A	A	A	A	A	A	A	A	A	A
chr1_64933200	chromosome_1	64933200	A	C	A	A	A	A	A	A	A	A	A	A	A	A	A	A	A	A	A	A	A	A	A	A	A	A	A	A	A	A	A	A	A	A	A	A	A	A	A	A	A	A	A	A	A	A	A
chr1_64933206	chromosome_1	64933206	A	C	A	A	A	A	A	A	A	A	A	A	A	A	A	A	A	A	A	A	A	A	A	A	A	A	A	A	A	A	A	A	A	A	A	A	A	A	A	A	A	A	A	A	A	A	A
chr1_64933227	chromosome_1	64933227	G	T	G	G	G	G	G	G	G	G	G	G	G	G	G	G	G	G	G	G	G	G	G	G	G	G	G	G	G	G	G	G	G	G	G	G	G	G	G	G	G	G	G	G	G	G	G
chr1_64933327	chromosome_1	64933327	C	C	C	C	C	C	C	C	A	C/A	C/A	C	C	C	C	C	C	C	C	C	C	A	A	A	C	A	A	A	C	A	A	C/A	C	C	C	C	A	C/A	C	A	A	C	A	C	C	C	C
chr1_64937061	chromosome_1	64937061	T	A	T	T	T	T	T	T	T	T	T/A	T	T	T	T	T	T	T	T	A	T	T	T	T	T	T	T	T	T	T	T	T	T	T	T	T	T	T	T	T	T	T	T	T	T	T	T
chr1_64972702	chromosome_1	64972702	G	G	G	G	G	G	G	G	G	G	G	G	G	G	G	G	G	G	G	G	G	G	G	G	G	G/A	G	G	G	G	G	G	G	G	G	G	G	G	G	G	G	G	G	G	G	G	G
chr1_64976074	chromosome_1	64976074	G	C	G	G	G	G	G	G	G	G	G/C	G	G	G	G	G/C	G	G	G	C	G	G	G	G	G	G	G	G	G	G	G	G	G	G	G	G	G	G	G	G	G	G	G	G	G	G	C
chr1_64976109	chromosome_1	64976109	C	T	C	C	C	C	C	C	C	C	C/T	C	C	C	C	C/T	C	C	C	T	C	C	C	C	C	C	C	C	C	C	C	C	C	C	C	C	C	C	C	C	C	C	C	C	C	C	T
chr1_64976112	chromosome_1	64976112	G	A	G	G	G	G	G	G	G	G	G/A	G	G	G	G	G/A	G	G	G	A	G	G	G	G	G	G	G	G	G	G	G	G	G	G	G	G	G	G	G	G	G	G	G	G	G	G	A
chr1_64976156	chromosome_1	64976156	G	A	G	G	G	G	G	G	G	G	G/A	G	G	G	G	G/A	G	G	G	A	G	G	G	G	G	G	G	G	G	G	G	G	G	G	G	G	G	G	G	G	G	G	G	G	G	G	A
chr1_64976158	chromosome_1	64976158	A	G	A	A	A	A	A	A	A	A	A/G	A	A	A	A	A/G	A	A	A	G	A	A	A	A	A	A	A	A	A	A	A	A	A	A	A	A	A	A	A	A	A	A	A	A	A	A	G
chr1_65031427	chromosome_1	65031427	A	T	A	A	A	A	A	A	A	A	A	A	A	A	A	A	A	A	A	T	A	A	A	A	A	A	A	A	A	A	A	A	A	A	A	A	A	A	A	A	A	A	A	T	A	A	T
chr1_65031434	chromosome_1	65031434	C	A	C	C	C	C	C	C	C	C	C	C	C	C	C	C	C	C	C	A	C	C	C	C	C	C	C	C	C	C	C	C	C	C	C	C	C	C	C	C	C	C	C	A	C	C	A
chr1_65080380	chromosome_1	65080380	G	G	G	G	G	G	G/T	T	T	T	T	G	G	G	G	G	G	G	T	G	G	T	G	G	G	T	T	T	G	T	G	T	G	T	G	G	G	G/T	G	T	T	T	T	G	G	G	G
chr1_65080399	chromosome_1	65080399	T	C	T	T	T/C	T/C	T	T	T	T	T	T	C	T	T	T	T	T	T	T	T	T	T	T	T	T	T	T	T	T	T	T	T	T	T	T	T	T	T	T	T	T	T	C	T	T	C
chr1_65080401	chromosome_1	65080401	T	C	T	T	T/C	T/C	T	T	T	T	T	T	C	T	T	T	T	T	T	T	T	T	T	T	T	T	T	T	T	T	T	T	T	T	T	T	T	T	T	T	T	T	T	C	T	T	C
chr1_65080470	chromosome_1	65080470	G	G/C	G/C	G	G	G	G/C	G	G	G/C	G/C	G	G/C	G	G	G	G	G	G/C	G	G/C	C	G/C	G/C	G	G/C	G/C	G/C	G	C	G/C	G/C	G	C	G	G	C	G/C	G	C	C	G/C	G/C	G/C	G	G	G
chr1_65124166	chromosome_1	65124166	A	A	A	G	G	G	A	G	G	G	G	G	A	A	A	A	A	G	G	G	A	A	G	G	G	G	A	A	G	A	G	A	G	A	G	G	A	A	G	A	A	A	A/G	A	G	A	A
chr1_65124173	chromosome_1	65124173	G	G	A	G	G	G	G	G	G	G	G	G	G	G	G	G	G	G	G	G	G	A	G	G	G	G	G	G	G	A	G	G	G	A	G	G	A	G/A	G	A	A	G	G	G	G	G	G
chr1_65124185	chromosome_1	65124185	C	C	C	C	C	C	G	C	C	C	C	C	C	C	C	G	G	C	C	C	C	G	C	C	C	C	C	C	C	G	C	C	C	G	C	C	G	C/G	C	G	G	C	C	C	C	C	C
chr1_65226628	chromosome_1	65226628	C	A	A	C	C/A	C/A	C/A	A	C	C	C/A	A	A	C	C	C/A	C	A	A	A	A	A	C	C	A	A	A	C	C	C	C	C	A	C	A	A	A	A	A	A	A	C	C	A	A	A	A
chr1_65248281	chromosome_1	65248281	A	T	A	A	T	A/T	A	A	A	A	A	A	T	A	A	A	A	A	A	A	A	A	A	A	A	A	A	A	A	A	A	A	T	A	T	T	A	A	T	A	A	A	A	A	A	A	A
chr1_65254663	chromosome_1	65254663	T	T	T	T	T	T	T	T	T	T	T	T	T	T	T	T	T	T	T	T	T	G	G	G	T	T	T	T	G	T	G	T	T	T	T	T	T	T	T	T	T	T	G	T	T	T	T
chr1_65254664	chromosome_1	65254664	T	T	T	T	T	T	T	T	T	T	T	T	T	T	T	T	T	T	T	T	T	C	C	C	T	T	T	T	C	T	C	T	T	T	T	T	T	T	T	T	T	T	C	T	T	T	T
chr1_65254665	chromosome_1	65254665	T	T	T	T	T	T	T	T	T	T	T	T	T	T	T	T	T	T	T	T	T	C	C	C	T	T	T	T	C	T	C	T	T	T	T	T	T	T	T	T	T	T	C	T	T	T	T
chr1_65254667	chromosome_1	65254667	C	C	C	C	C	C	C	C	C	C	C	C	C	C	C	C	C	C	C	C	C	T	T	T	C	C	C	C	T	C	T	C	C	C	C	C	C	C	C	C	C	C	T	C	C	C	C
chr1_65254668	chromosome_1	65254668	T	C	C	T	T/C	C	T	T	T	T	T	T	C	T	T	T	T	T	C	T	C	T	T	T	T	T	T	T	T	T	T	T	C	T	C	C	T	T	C	T	T	T	T	T	T	T	T
chr1_65254669	chromosome_1	65254669	T	G	G	T	T/G	G	T	T	T	T	T	T	G	T	T	T	T	T	G	T	G	T	T	T	T	T	T	T	T	T	T	T	G	T	G	G	T	T	G	T	T	T	T	T	T	T	T
chr1_65254694	chromosome_1	65254694	G	-	-	G	G/-	G/-	G/T	T	G	G	G/T	T	-	G	G	G	G	T	-	T	-	-	-	-	T	T	T	G	-	G	-	G	-	G	-	-	T	T	-	T	T	G	-	T	T	T	T
chr1_65254697	chromosome_1	65254697	A	-	-	A	A/-	A/-	A/G	G	A	A	A/G	G	-	A	A	A	A	G	-	G	-	-	-	-	G	G	G	A	-	A	-	A	-	A	-	-	G	G	-	G	G	A	-	G	G	G	G
chr1_65325315	chromosome_1	65325315	G	T	T	T	G	G/T	G	G	G	G	G	G	G/T	G	G	G/T	G	G	T	G	T	T	T	T	G	T	T	G	G/T	G	T	G	T	G	T	T	G	G	T	G	G	G	G	G	G	G	G
chr1_65336019	chromosome_1	65336019	G	G	G	A	G	G	G	G	G	G	G	G	G	G	G	G	G	G	G	G	G	G	G	G	G	G	G	G	G	G	G	G	A	G	A	A	G	G	A	G	G	G	G	G	G	G	G
chr1_65336045	chromosome_1	65336045	G	G	G	C	G	G	G	G	G	G	G	G	G	G	G	G	G	G	G	G	G	G	G	G	G	G	G	G	G	G	G	G	C	G	C	C	G	G	C	G	G	G	G	G	G	G	G
chr1_65357402	chromosome_1	65357402	T	A	A	T/A	T	T/A	T	T	A	T	T/A	T	T	T	T	T/A	T	T	T	T	A	T	T	T	T	T	T	T	T	T	T	T	A	T	A	A	T	T	A	T	T	T	T	T	T	T	T
chr1_65357408	chromosome_1	65357408	C	G	G	C/G	C	C/G	C	C	G	C	C/G	C	C	C	C	C/G	C	C	C	C	G	C	C	C	C	C	C	C	C	C	C	C	G	C	G	G	C	C	G	C	C	C	C	C	C	C	C
chr1_65357410	chromosome_1	65357410	A	C	C	A/C	A	A/C	A	A	C	A	C	A	A	A	A	A/C	A	A	A	A	C	A	A	A	A	A	A/C	A	A	A	A	A	C	A	C	C	A	A	C	A	A	A	A	A	A	A	A
chr1_65357416	chromosome_1	65357416	G	G/C	G/C	G/C	G	G	G	G/C	G/C	G	G/C	G	G	G	G	G/C	G	G/C	G/C	G	G/C	G/C	G/C	G/C	G/C	G/C	G/C	G/C	G/C	G/C	G/C	G/C	G/C	G/C	G/C	G/C	G	G/C	G/C	G/C	G/C	G/C	G/C	G	G	G	G
chr1_65357435	chromosome_1	65357435	C	A	C	A	C	C	C	C	C	C	C	C	C	C	C	C	C	C	C	C	C	C	C	C	C	C	C	C	C	C	C	C	A	C	A	A	C	C	A	C	C	C	C	C	C	C	C
chr1_65357475	chromosome_1	65357475	G	G	G	G	G	G	G	G	G	G	G	G	G	G	G	G	G	A	G	G	G	G	G	G	A	G	G	G	G	G	G	G	G	G	G	G	G	G	G	G	G	G	G	G	G	G	G
chr1_65372835	chromosome_1	65372835	C	T	C	C/T	C	C/T	C	C	C	C	C	C	C	T	T	C	C	C	C	C	C	C	C	C	C	C	C	C	C	C	C	C	T	C	T	T	C	C	T	C	C	C	C	C	C	C	C
chr1_65372896	chromosome_1	65372896	G	C	G	C	G	G	G	G	G	G	G	G	G	C	C	G	G	G	G	G	G	G	G	G	G	G	G	G	G	G	G	G	C	G	C	C	G	G	C	G	G	G	G	G	G	G	G
chr1_65479144	chromosome_1	65479144	T	C	C	T	T	T	C	C	C	C	C	C	C	T	T	T/C	C	C	C	C	C	C	C	C	C	C	C	C	C	C	C	C	C	C	C	C	C	C	C	C	C	C	C	C	C	C	C
chr1_65481199	chromosome_1	65481199	C	T	C	C	C	C	C/T	T	C	C/T	T	T	T	C	C	C/T	T	T	C	T	T	C	C	C	T	T	T	T	C	C	C	C	C/T	C	T	T	C	C	T	C	C	C/T	C	T	T	T	T
chr1_65481201	chromosome_1	65481201	G	A	G	G	G	G	G/A	A	G	G/A	A	A	A	G	G	G/A	A	A	G	A	A	G	G	G	A	A	A	A	G	G	G	G	A	G	A	A	G	G	A	G	G	G/A	G	A	A	A	A
chr1_65481203	chromosome_1	65481203	C	C	C	C	C	C	C	C	C	C	C	C	C	C	C	C	C	C	C	C	C	A	C	A	C	C	C	C	C/A	A	A	C	C	A	C	C	A	A	C	A	A	C	C	C	C	C	C
chr1_65481204	chromosome_1	65481204	A	C	A	A	A	A	A/C	C	A	C	C	C	C	A	A	C	C	C	A	C	C	A	A	A	C	C	C	C	A	A	A	A	C	A	C	C	A	A	C	A	A	A/C	A	C	C	C	C
chr1_65481209	chromosome_1	65481209	G	A	G	G	G	G	G/A	A	G	A	A	A	A	G	G	A	A	A	G	A	A	G	G	G	A	A	A	A	G	G	G	G	A	G	A	A	G	G	A	G	G	A	G	A	A	A	A
chr1_65481210	chromosome_1	65481210	T	C	T	T	T	T	T/C	C	T	C	C	C	C	T	T	C	C	C	T	C	C	T	T	T	C	C	C	C	T	T	T	T	C	T	C	C	T	T	C	T	T	C	T	C	C	C	C
chr1_65481214	chromosome_1	65481214	C	T	C	C	C	C	C/T	T	C	T	T	T	T	C	C	T	T	T	C	T	T	C	C	C	T	T	T	T	C	C	C	C	T	C	T	T	C	C	T	C	C	T	C	T	T	T	T
chr1_65481217	chromosome_1	65481217	C	C	C	C	C	C	C	C	C	C	C	C	C	C	C	C	C	C	C	C	C	G	C	G	C	C	C	C	C/G	G	G	C	C	G	C	C	G	G	C	G	G	C	C	C	C	C	C
chr1_65481227	chromosome_1	65481227	G	G	G	G	G	G	G	G	G	G	G	G	G	G	G	G	G	G	G	G	G	T	G	T	G	G	G	G	G/T	T	T	G	G	T	G	G	T	T	G	T	T	G	G	G	G	G	G
chr1_65481259	chromosome_1	65481259	G	G	G	G	G	G	G	G	G	G	G	G	G	G	G	G	G	G	G	G	G	A	G	A	G	G	G	G	G/A	A	A	G	G	A	G	G	A	A	G	A	A	G	G	G	G	G	G
chr1_65481279	chromosome_1	65481279	A	A	A	A	A	A	A	A	A	A	A	A	A	A	A	A	A	A	A	A	A	C	A	C	A	A	A	A	A	C	A/C	A	A	C	A	A	C	C	A	C	C	A	A	A	A	A	A
chr1_65481296	chromosome_1	65481296	G	C	G	G	G	G	C	C	G	G/C	C	C	C	G	G	C	C	C	C	C	C	C	C	C	C	C	C	C	C	C	C	C	C	C	C	C	C	C	C	C	C	C	C	C	C	C	C
chr1_65516133	chromosome_1	65516133	C	C	G	C	C	C	C	C	C	C	C/G	G	C	C	C	C/G	C	G	C	G	C	C	C	C	C	C	C	C	C	C	C	C	C	C	C	C	C	C	C	C	C	C	C	G	G	G	G
chr1_65594590	chromosome_1	65594590	G	G	G	G	T	T	G	G	G	G	G	G	G	T	T	G/T	G	G	G	G	G	G	G	G	G	G	G	G	G	G	G	G	G	G	G	G	G	G	G	G	G	G	T	G	G	G	G
chr1_65594606	chromosome_1	65594606	A	A	A	A/G	G	G	A	A	A	A	A	A	A	G	G	A/G	A	A	A	A	A	A	A	A	A	A	A	A	A	A	A	A	A	A	A	A	A	A	A	A	A	A	G	A	A	A	A
chr1_65682866	chromosome_1	65682866	A	C/G	A	A	C	C	A	A	A	A	A	A	A	C	C	A	A	A	A	A	A	A	A	A	A	A	A	A	A	A	A	A	C	A	C	A	A	A	C	A	A	A	A	A	A	C	C
chr1_65857022	chromosome_1	65857022	G	A	G	G	A	A	G	G	G	G	G	G	G	A	A	G	G	G	G	G	G	G	G	G	G	G	G	G	G	G	G	G	A	G	A	G	G	G	A	G	G	G	G	G	G	G	G
chr1_65857096	chromosome_1	65857096	G	A	G	-	A	A	G	-	-	-	G/-	-	-	A	A	-	-	-	-	G	-	-	-	-	-	-	-	-	-	-	-	-	A	-	A	-	-	-	A	-	-	-	-	-	-	-	-
chr1_65860342	chromosome_1	65860342	A	A	A	A	A	A	A	A	A	A	A	A	A	A	A	A	A	A	A	A	A	A	A	A	A	A	A	A	A	A/C	A	A	A/C	A	A	A	A	A	A	A	A	A	A	A	A	A	A
chr1_65914437	chromosome_1	65914437	G	G	G	G	G	G	G	G	G	G	G	G	G	G	G	G	G	G	G	G	G	G	A	G	G	G	G	G	A	A	G	A	G	A	G	G	A	A	G	A	A	A	A	G	G	G	G
chr1_65927250	chromosome_1	65927250	T	T	T	T	T	T	T	T	T	T	T	T	T	T	T	T	T	T	T	C	T	T	T	T	T	T	T	T	T	T	T	T	T	T	T	T	T	T	T	T	T	T	T	T	T	T	T
chr1_65927264	chromosome_1	65927264	C	T	T	T	C	C/T	T	T	T	T	T	T	T	T	T	T	T	T	T	T	T	C	C	T	T	C	C	T	T	T	T	T	T	T	T	T	T	T	T	T	T	T	T	T	T	T	T
chr1_65936315	chromosome_1	65936315	T	C	C	C	T/C	T/C	C	C	C	C	T/C	C	C	C	C	C	C	C	C	T	T	T	C	C	C	C	C	C	T	T	C	T	C	T	C	C	C	T	C	T	T	T	C	C	C	C	C
chr1_65936352	chromosome_1	65936352	T	T	T	T	T	T	T	T	T	T	T	T	T	T	T	T	T	C	T	T	T	T	T	T	C	T	T	T	T	T	T	T	T	T	T	T	T	T	T	T	T	T	T	T	T	T	T
chr1_65936411	chromosome_1	65936411	T	C	C	C	T	T/C	C	C	C	C	T/C	C	C	C	C	C	C	C	C	T	T	T	C	C	C	C	C	C	T	T	C	T	C	T	C	C	C	T	C	T	T	T	C	C	C	C	C
chr1_65937462	chromosome_1	65937462	A	A	A	A	A	A	A	A	A	A	A	A	A	A	A	A	A	A	A	A	A	A	A	A	A	A	A	A	T	T	A	T	A	T	A	A	A	T	A	T	T	T	A	A	A	A	A
chr1_65937469	chromosome_1	65937469	C	C	C	C	C	C	C	C	C	C	C	C	C	C	C	C	C	C	C	C	C	C	C	C	C	C	C	C	T	T	C	T	C	T	C	C	C	T	C	T	T	T	C	C	C	C	C
chr1_65937504	chromosome_1	65937504	C	C	C	C	C	C	C	C	C	C	C	C	C	C	C	C	C	C	C	C	C	C	C	C	C	C	C	C	T	T	C	T	C	T	C	C	C	T	C	T	T	T	C	C	C	C	C
chr1_65992314	chromosome_1	65992314	A	A	A	A	A	A	A	A	A	A	A/T	A	A	A	A	A	A	A	A	T	A	A	A	A	A	A	A	A	A	A	A	A	A	A	A	A	A	A	A	A	A	A	A	A	A	A	A
chr1_65992354	chromosome_1	65992354	A	A	A	A	A	A	A	A	A	A	A/C	A	A	A	A	A	A	A	A	C	A	A	A	A	A	A	A	A	A	A	A	A	A	A	A	A	A	A	A	A	A	A	A	A	A	A	A
chr1_65992359	chromosome_1	65992359	C	C	C	C	C	C	C	C	C	C	C/T	C	C	C	C	C	C	C	C	T	C	C	C	C	C	C	C	C	C	C	C	C	C	C	C	C	C	C	C	C	C	C	C	C	C	C	C
chr1_66004476	chromosome_1	66004476	A	T	T	T	A	T	T	T	T	T	A/T	T	T	A	A	T	T	A	T	A	T	A	A	T	A	A	A	T	T	T	T	T	T	T	T	T	T	T	T	T	T	T	T	T	T	T	T
chr1_66004497	chromosome_1	66004497	C	T	T	T	C	T	T	T	T	T	C/T	T	T	C	C	T	T	C	T	C	T	C	C	T	C	C	C	T	T	T	T	T	T	T	T	T	T	T	T	T	T	T	T	T	T	T	T
chr1_66004554	chromosome_1	66004554	C	A	A	A	C	C/A	A	A	A	A	C/A	A	A	C	C	A	A	C	A	C	A	C	C	A	C	C	C	A	A	A	A	A	A	A	A	A	A	A	A	A	A	A	A	A	A	A	A
chr1_66004611	chromosome_1	66004611	A	G	G	G	A	A/G	G	G	G	G	A/G	G	G	A	A	G	G	A	G	A	G	A	A	G	A	A	A	G	G	G	G	G	G	G	G	G	G	G	G	G	G	G	G	G	G	G	G
chr1_66121375	chromosome_1	66121375	C	C	C	C	C	C	C	C	C	C	C	T	C	C	C	C	C	C	C	C	C	C	C	C	C	C	C	C	C	C	C	C	C	C	C	C	C	C	C	C	C	C	C	C	T	C	C
chr1_66121416	chromosome_1	66121416	G	G	A	G	G	A	G/A	A	A	A	A	A	G	G	G	A	A	G	A	A	G/A	G	A	A	G	A	A	A	G	A	A	A	G	A	A	A	A	A	G	A	A	A	G	A	A	A	A
chr1_66121417	chromosome_1	66121417	C	C	T	C	C	C/T	C/T	T	T	C/T	T	T	C	C	C	T	T	C	T	T	C/T	C	T	T	C	T	C/T	T	C	C/T	T	T	C	T	T	T	T	T	C	T	T	T	C	T	T	C/T	T
chr1_66121549	chromosome_1	66121549	T	T	T	T	T	T	T	T	T	T	T	T	T	T	T	T	T	T	T	T	T	T	T	T	T	T	T	T	T	T	T	T	T	T	T	T	T	T	T	T	T	T	T	C	T	C	C
chr1_66126204	chromosome_1	66126204	G	G	G	G	G	G	G	G	G	G	G	A	G	G	G	G	G	G	G	G	G	G	G	G	G	G	G	G	G	G	G	G	G	G	G	G	G	G	G	G	G	G	G	G	A	G	G
chr1_66187354	chromosome_1	66187354	G	G	A	G	G	A	G/A	A	A	A	A	A	G	G	G	A	A	A	A	A	A	G	A	A	A	A	A	A	A	G	A	A	G	A	A	A	A	G	G	G	G	A	G	A	A	A	A
chr1_66187389	chromosome_1	66187389	G	G	G	G	G	G	G	G	G	G	G	G	G	G	G	G	G	G	G	G	G	G	G	G	G	G	G	G	G	G	G	G	G	G	G	G	G	G	G	G	G	G	G	A	G	A	A
chr1_66187451	chromosome_1	66187451	T	T	T	T	T	T	T	T	T	T	T	T	T	T	T	T	T	T	T	T	T	T	T	T	T	T	T	T	T	T	T	T	T	T	T	T	T	T	T	T	T	T	T	A	T	A	A
chr1_66326460	chromosome_1	66326460	T	T	A	A	T	T/A	T	A	A	A	A	A	T	T	T	A	A	A	A	A	A	T	T	T	A	T	T	A	A	T	T	A	T	T	A	A	A	T	T	T	T	T	T	A	A	A	A
chr1_66439549	chromosome_1	66439549	A	A	A	A	A	A	A	A	A	A	A	A	A	A	A	A	A	A	A	A	A	A	A	A	A	A	A	A	A	A	A	A	A	A	A	A	A	A	A	A	A	A	A	T	A	T	T
chr1_66471504	chromosome_1	66471504	A	A	A	G	A	A/G	A/G	G	G	G	G	G	A	A	A	G	G	G	G	G	A	A	G	G	G	G	G	G	G	G	G	G	A	G	G	A	G	G	A	G	G	G	A	G	G	G	G
chr1_66632784	chromosome_1	66632784	T	T	T	T	T	T/C	C	T	T	T	T	T	T	T	T	T	T	C	T	C	T	T	C	C	C	C	C	T	C	C	C	T	T	C	C	T	C	C	T	T	T	C	C	C	T	T	C
chr1_66632832	chromosome_1	66632832	T	T	T	T	T	T	G	T	T	T	T/G	T	T	T	T	T	T	G	T	G	T/G	T	G	G	G	G	G	T	G	G	G	T	T	G	G	T	G	G	T	T	T	G	G	G	T	T	G
chr1_66632845	chromosome_1	66632845	G	G	G	G	G	G	C	G	G	G	G/C	G	G	G	G	G	G	C	G	C	G	G	C	C	C	C	C	G	C	C	C	G	G	C	C	G	C	C	G	G	G	C	C	C	G	G	C
chr1_66640993	chromosome_1	66640993	T	T/C	T	T	T/G	T	T	T	T	T	T	T	T	T	T	T	T	T	T	T	T	T/C	T	T	T	T	T/C	T	T	T	T	T	T/C	T	T	T	T	T	T/C	T/C	T	T	T	T	T/C	T	T
chr1_66641005	chromosome_1	66641005	G	G	G/T	G/T	G/T	G/T	G	G/T	G	G	G/T	G	G	G	G	G	G	G	G	G/T	G	G	G	G/T	G	G	G	G	G	G	G	G	G	G	G/T	G/T	G	G/T	G	G	G/T	G	G	G/T	G	G	G/T
chr1_66659609	chromosome_1	66659609	C	C/-	-	C	C	C/-	C/G	-	-	-	C/-	C	C	C	C	-	-	-	G	C	C	C	G	G	-	G	G	-	G	G	G	-	C	G	G	C	G	G	C	-	-	G	G	-	C	-	-
chr1_66659669	chromosome_1	66659669	A	A	A	A	A	A	A/G	A	A	A	A	A	A	A	A	A	A	A	G	A	A	A	G	G	A	G	G	A	G	G	G	A	A	G	G	A	G	G	A	A	A	G	G	A	A	A	A
chr1_66695788	chromosome_1	66695788	C	C	T	C	C	C	T	C	C	C	C	C	C	C	C	C	C	C	C	C	C	C	T	T	C	T	T	C	T	C	C	C	C	T	T	C	C	C	C	C	C	T	T	C	C	C	C
chr1_66695809	chromosome_1	66695809	C	C	T	T	T	T	T	T	T	T	T	T	T	C	C	T	T	T	T	T	T	C	T	T	T	T	T	T	T	T	T	T	C	T	T	C	C/T	T	C	T	T	T	T	T	T	T	T
chr1_66698038	chromosome_1	66698038	G	G	A	A	A	A	A	A	A	A	A	A	A	G	G	A	A	A	A	A	A	G	A	A	A	A	A	A	A	A	A	A	G	A	A	G	A	A	G	A	A	A	A	A	A	A	A
chr1_66701584	chromosome_1	66701584	G	G	G	G	G	G	G	G	G	G	G	G	G	G	G	G	G	T	G	T	G	G	G	G	T	G	G	G	G	G	G	G	G	G	G	G	G	G	G	G	G	G	G	G	G	T	G
chr1_66701593	chromosome_1	66701593	C	C	C	C	C	C	C	C	C	C	C	C	C	C	C	C	C	G	C	G	C	C	C	C	G	C	C	C	C	C	C	C	C	C	C	C	C	C	C	C	C	C	C	C	C	G	C
chr1_66701720	chromosome_1	66701720	A	A	A	A	A	A	A	A	A	A	A	A	A	A	A	A	A	C	A	C	A	A	A	A	C	A	A	A	A	A	A	A	A	A	A	A	A	A	A	A	A	A	A	A	A	C	A
chr1_66856955	chromosome_1	66856955	G	G/A	G	G/A	G/A	G	G	G	G	G	G	G	G/A	G	G	G	G	G	G	G	G	G	G	G	G	G	G	G	G	G	G	G	G/A	G	G	G/A	G	G	G/A	G	G	G	G	G	G/A	G	G
chr1_66857038	chromosome_1	66857038	C	T	C	T	T	C	C	C	C	C	C	C	T	C	C	C	C	C	C	C	C	C	C	C	C	C	C	C	C	C	C	C	T	C	C	T	C	C	T	C	C	C	C	C	T	C	C
chr1_66936431	chromosome_1	66936431	C	C	C/T	C	C	C	C/T	T	C	C	C	T	C	C	C	C/T	C	C/T	C	C	C	C	T	T	C/T	T	T	C/T	T	T	T	T	C	C/T	C	C	T	C/T	C	C	C	C/T	T	C	C	C	C
chr1_66936484	chromosome_1	66936484	C	C	C	C	C	C	C	C	C	C	C	C	C	C	C	C	C	C	C	C	C	C	C	C	C	C	C	C	C	C	C	C	C	C	C	C	C	C	C	C	C	C	C	T	T	T	C
chr1_66950096	chromosome_1	66950096	C	C	C	G	C/G	C/G	C	C	C	C	C	C	C	C	G	C	C	C	C/G	C	C	C	C	C	C	C	C	C	C	C	C	C	C	C	C	C	C	C	C	C	C	C	C	C	C	C	C
chr1_66976010	chromosome_1	66976010	C	C/G	C	C	C	C	C	C	C	C	C	C	G	C	C	C	C	C	C	C	C	C	C	C	C	C	C	C	C	C	C	C	C	C	C	C	C	C	C	C	C	C	C	C	C	C	C
chr1_66976014	chromosome_1	66976014	A	A/C	A	A	A	A	A	A	A	A	A	A	C	A	A	A	A	A	A	A	A	A	A	A	A	A	A	A	A	A	A	A	A	A	A	A	A	A	A	A	A	A	A	A	A	A	A
chr1_66976015	chromosome_1	66976015	G	G/C	G	G	G	G	G	G	G	G	G	G	C	G	G	G	G	G	G	G	G	G	G	G	G	G	G	G	G	G	G	G	G	G	G	G	G	G	G	G	G	G	G	G	G	G	G
chr1_66976017	chromosome_1	66976017	A	A/T	A	A	A	A	A	A	A	A	A	A	T	A	A	A	A	A	A	A	A	A	A	A	A	A	A	A	A	A	A	A	A	A	A	A	A	A	A	A	A	A	A	A	A	A	A
chr1_66976053	chromosome_1	66976053	C	C/G	C	C	C	C	C	C	C	C	C	C	G	C	C	C	C	C	C	C	C	C	C	C	C	C	C	C	C	C	C	C	C	C	C	C	C	C	C	C	C	C	C	C	C	C	C
chr1_66976119	chromosome_1	66976119	A	C	A	A	A	A	A	A	A	A	A	A	C	A	A	A	A	A	A	A	A	A	A	A	A	A	A	A	A	A	A	A	A	A	A	A	A	A	A	A	A	A	A	A	A	A	A
chr1_66976128	chromosome_1	66976128	A	C	A	A	A	A	A	A	A	A	A	A	C	A	A	A	A	A	A	A	A	A	A	A	A	A	A	A	A	A	A	A	A	A	A	A	A	A	A	A	A	A	A	A	A	A	A
chr1_67012077	chromosome_1	67012077	C	T	C	C	C	T	C	C	C	C/T	T	C	T	C	C	C/T	T	C	C	C	C	C	C	C	C	C	C	C	C	C	C	C	T	C	C	T	C	C	T	C	C	C	C	C	C	C	C
chr1_67012178	chromosome_1	67012178	G	G	G	G	G	G	G/A	G	G	G	G	G	G	G	G	G	G	G	G	G	G	G	G	A	G	G	G	G	G	A	G	G	G	A	G	G	G	A	G	A	A	A	A	G	G	G	G
chr1_67015012	chromosome_1	67015012	A	A	A	A	A	A/G	A	A	A	A	A/G	A	A	A	A	A/G	G	A	A	A	A	A	A	A	A	A	A	A	A	A	A	A	A	A	A	A	A	A	A	A	A	A	A	A	A	A	A
chr1_67015064	chromosome_1	67015064	G	G	G	G	G	G	A	A	G	G	G	A	G	G	G	G	G	A	G	G	G	G	G	A	A	G	G	A	A	A	A	A	G	A	A	G	A	A	G	A	A	A	A	A	A	G	G
chr1_67016060	chromosome_1	67016060	T	T	T	T	T	T/C	T/C	T	T	T	T	T	T	T	T	T/C	T	T	C	T	T	T	T	T	T	T	T	T	T	T	T	T	T	T	T	T	T	T	T	T	T	T	T	T	T	T	T
chr1_67016469	chromosome_1	67016469	G	G/A	G	G	G	G	G	G	G	G	G	G	G	G	G	G	G	G	G	G	G	G	G	G	G	G	G	G	G	G	G	G	A	G	G	A	G	G	A	G	G	G	G	G	G	G	G
chr1_67016545	chromosome_1	67016545	A	C	A	A	A	A	A	A	A	A	A	A	A	A	A	A	A	A	A	A	A	A	A	A	A	A	A	A	A	A	A	A	C	A	A	C	A	A	C	A	A	A	A	A	A	A	A
chr1_67020357	chromosome_1	67020357	A	A	A	A	A	A	A/C	A	A	A	A	A	A	A	A	A/C	A	A	C	A	A	A	A	A	A	A	A	A	A	A	A	A	A	A	A	A	A	A	A	A	A	A	A	A	A	A	A
chr1_67052473	chromosome_1	67052473	T	T	T/C	T	T/C	T	T/C	T	T	T	T/C	T	T	T	T	T/C	T	T	T	T	T/C	T	T/C	T/C	T	T/C	T	T	T	T	T/C	T	T	T	T	T	T/C	T	T	T	T	T/C	T	T	T	T	T
chr1_67052503	chromosome_1	67052503	A	G	A	A	A	A	A	A	A	A	A	G	A	A	A	A	A	A	A	A	A	A	A	A	G	A	A	A	A	A	A	A	G	A	G	G	A	A	G	A	A	A	A	A	A	A	A
chr1_67052504	chromosome_1	67052504	T	G	T	T	T	T	T	T	T	T	T	G	T	T	T	T	T	T	T	T	T	T	T	T	G	T	T	T	T	T	T	T	G	T	G	G	T	T	G	T	T	T	T	T	T	T	T
chr1_67052507	chromosome_1	67052507	A	T	A	A	A	A	A	A	A	A	A	T	A	A	A	A	A	A	A	A	A	A	A	A	T	A	A	A	A	A	A	A	T	A	T	T	A	A	T	A	A	A	A	A	A	A	A
chr1_67052512	chromosome_1	67052512	C	T	C	C	C	C	C	C	C	C	C	T	C	C	C	C	C	C	C	C	C	C	C	C	T	C	C	C	C	C	C	C	T	C	T	T	C/T	C	T	C	C	C	C	C	C	C	C
chr1_67052514	chromosome_1	67052514	C	-	C	C	C	C	C	C	C	C	C	-	C	C	C	C	C	C	C	C	C	C	C	C	-	C	C	C	C	C	C	C	-	C	-	-	C/T	C	-	C	C	C	C	C	C	C	C
chr1_67052515	chromosome_1	67052515	A	G	A	A	A	A	A	A	A	A	A	G	A	A	A	A	A	A	A	A	A	A	A	A	G	A	A	A	A	A	A	A	G	A	G	G	A	A	G	A	A	A	A	A	A	A	A
chr1_67052533	chromosome_1	67052533	C	C	C/G	C	C/G	C	C/G	C	C	C	C/G	C	C	C	C	C/G	C	C	C	C	C/G	C	C/G	G	C	C	C	C	C	C/G	C/G	C	C	C	C	C	C/G	C	C	C	C	C/G	C	C	C	C	C
chr1_67052950	chromosome_1	67052950	C	C	A	C	C	C/A	C	C	C	C	C/A	C	C	C	C	C/A	A	C	C	C	C	C	C	C	C	C	C	C	C	C	C	C	C	C	C	C	C	C	C	C	C	C	C	C	C	C	C
chr1_67052956	chromosome_1	67052956	C	C	A	C	C	C/A	C	C	C	C	C/A	C	C	C	C	C/A	A	C	C	C	C	C	C	C	C	C	C	C	C	C	C	C	C	C	C	C	C	C	C	C	C	C	C	C	C	C	C
chr1_67052959	chromosome_1	67052959	A	A	T	A	A	A/T	A	A	A	A	A/T	A	A	A	A	A/T	T	A	A	A	A	A	A	A	A	A	A	A	A	A	A	A	A	A	A	A	A	A	A	A	A	A	A	A	A	A	A
chr1_67052960	chromosome_1	67052960	C	C	G	C	C	C/G	C	C	C	C	C/G	C	C	C	C	C/G	G	C	C	C	C	C	C	C	C	C	C	C	C	C	C	C	C	C	C	C	C	C	C	C	C	C	C	C	C	C	C
chr1_67052968	chromosome_1	67052968	G	G	T	G	G	G/T	G	G	G	G	G/T	G	G	G	G	G/T	T	G	G	G	G	G	G	G	G	G	G	G	G	G	G	G	G	G	G	G	G	G	G	G	G	G	G	G	G	G	G
chr1_67052969	chromosome_1	67052969	C	C	T	C	C	C/T	C	C	C	C	C/T	C	C	C	C	C/T	T	C	C	C	C	C	C	C	C	C	C	C	C	C	C	C	C	C	C	C	C	C	C	C	C	C	C	C	C	C	C
chr1_67052975	chromosome_1	67052975	C	C	A	C	C	C/A	C	C	C	C	C/A	C	C	C	C	C/A	A	C	C	C	C	C	C	C	C	C	C	C	C	C	C	C	C	C	C	C	C	C	C	C	C	C	C	C	C	C	C
chr1_67052976	chromosome_1	67052976	G	G	T	G	G	G/T	G	G	G	G	G/T	G	G	G	G	G/T	T	G	G	G	G	G	G	G	G	G	G	G	G	G	G	G	G	G	G	G	G	G	G	G	G	G	G	G	G	G	G
chr1_67053034	chromosome_1	67053034	T	T	C	T	T	T/C	T	T	T	T	T/C	T	T	T	T	T/C	C	T	T	T	T	T	T	T	T	T	T	T	T	T	T	T	T	T	T	T	T	T	T	T	T	T	T	T	T	T	T
chr1_67053070	chromosome_1	67053070	T	T	C	T	T	T/C	T	T	T	T	T/C	T	T	T	T	T/C	C	T	T	T	T	T	T	T	T	T	T	T	T	T	T	T	T	T	T	T	T	T	T	T	T	T	T	T	T	T	T
chr1_67053158	chromosome_1	67053158	C	C	G	C	C	C/G	C	C	C	C	C/G	C	C	C	C	C/G	G	C	C	C	C	C	C	C	C	C	C	C	C	C	C	C	C	C	C	C	C	C	C	C	C	C	C	C	C	C	C
chr1_67053208	chromosome_1	67053208	G	G	T	G	G	G/T	G	G	G	G	G/T	G	G	G	G	G/T	T	G	G	G	G	G	G	G	G	G	G	G	G	G	G	G	G	G	G	G	G	G	G	G	G	G	G	G	G	G	G
chr1_67053215	chromosome_1	67053215	T	C	T	T	T	T	T	T	T	T	T	T	T	T	T	T	T	T	T	T	T	T	T	T	T	T	T	T	T	T	T	T	C	T	C	C	T	T	C	T	T	T	T	T	T	T	T
chr1_67053257	chromosome_1	67053257	G	G	C	G	G	G/C	G	G	G	G	G/C	G	G	G	G	G/C	C	G	G	G	G	G	G	G	G	G	G	G	G	G	G	G	G	G	G	G	G	G	G	G	G	G	G	G	G	G	G
chr1_67053264	chromosome_1	67053264	A	A	G	A	A	A/G	A/G	A	A	A	A/G	A	A	A	A	A/G	G	A	A	A	A	A	A	A	A	A	A	A	A	A	A	A	A	A	A	A	A	A	A	A	A	A	A	A	A	A	A
chr1_67053268	chromosome_1	67053268	G	G	A	G	G	G/A	G/A	G	G	G	G/A	G	G	G	G	G/A	A	G	G	G	G	G	G	G	G	G	G	G	G	G	G	G	G	G	G	G	G	G	G	G	G	G	G	G	G	G	G
chr1_67053271	chromosome_1	67053271	T	T	C	T	T	T/C	T/C	T	T	T	T/C	T	T	T	T	T/C	C	T	T	T	T	T	T	T	T	T	T	T	T	T	T	T	T	T	T	T	T	T	T	T	T	T	T	T	T	T	T
chr1_67053289	chromosome_1	67053289	T	T	C	T	T	T/C	T/C	T	T	T	T/C	T	T	T	T	T/C	C	T	T	T	T	T	T	T	T	T	T	T	T	T	T	T	T	T	T	T	T	T	T	T	T	T	T	T	T	T	T
chr1_67207742	chromosome_1	67207742	A	G	G	G	A/G	A/G	G	G	G	G	G	G	A	A	A	G	G	G	A	G	A	G	A	A	G	A	A	G	G	A	G	G	A	A	A	A	A	A	A	A	A	A	G	G	G	G	G
chr1_67237147	chromosome_1	67237147	A	G	A	A	A	A	A	A	A	A	A/G	G	A	A	A	A/G	A	G	G	G	G	G	G	G	G	A	A	A	A	G	A	A	G	G	G	G	G	G	G	G	G	G	A	A/G	G	A	G
chr1_67237151	chromosome_1	67237151	T	G	T	T	T	T	T	T	T	T	T/G	G	T	T	T	T/G	T	G	G	G	G	G	G	G	G	T	T	T	T	G	T	T	G	G	G	G	G	G	G	G	G	G	T	T/G	G	T	G
chr1_67237153	chromosome_1	67237153	T	C	T	T	T	T	T	T	T	T	T/C	C	T	T	T	T/C	T	C	C	C	C	C	C	C	C	T	T	T	T	C	T	T	C	C	C	C	C	C	C	C	C	C	T	T/C	C	T	C
chr1_67237157	chromosome_1	67237157	A	G	A	A	A	A	A	A	A	A	A/G	G	A	A	A	A/G	A	G	G	G	G	G	G	G	G	A	A	A	A	G	A	A	G	G	G	G	G	G	G	G	G	G	A	A/G	G	A	G
chr1_67237158	chromosome_1	67237158	T	G	T	T	T	T	T	T	T	T	T/G	G	T	T	T	T/G	T	G	G	G	G	G	G	G	G	T	T	T	T	G	T	T	G	G	G	G	G	G	G	G	G	G	T	T/G	G	T	G
chr1_67237159	chromosome_1	67237159	A	C	A	A	A	A	A	A	A	A	A/C	C	A	A	A	A/C	A	C	C	C	C	C	C	C	C	A	A	A	A	C	A	A	C	C	C	C	C	C	C	C	C	C	A	A/C	C	A	C
chr1_67264064	chromosome_1	67264064	T	T	T	T/G	T	T	T/G	T	T	T	T	T	T	T	T	T	T	T	G	T	T	T	T	T	T	T	T	T	T	T	T	T	T/G	T	T/G	T/G	T	T	T/G	T	T	T	T	T	T	T	T/G
chr1_67318290	chromosome_1	67318290	T	T	C	C	C	T/C	C	C	C	C	T/C	C	T	C	T	C	C	C	C	T	C	C	T	C	T	C	C	C	C	C	C	C	T	C	T	T	C	C	T	C	C	C	C	T	C	T	T
chr1_67446221	chromosome_1	67446221	G	G/C	G	G	G	G	G	G	G	G	G	G	G	G	G	G	G	G/C	G	G	G/C	G	G	G	G	G	G	G/C	G	G	G/C	G/C	G	G/C	G	G	G/C	G	G/C	G	G	G/C	G	G	G	G	G
chr1_67465262	chromosome_1	67465262	C	T	C	C	C	C	C	C	C	C	C	C	T	C	C	C	C	C	C	C	C	C	C	C	C	C	C	C	C	C	C	C	T	C	T	T	C	C	T	C	C	C	C	C	C	C	C
chr1_67465289	chromosome_1	67465289	C	A	A	C	C	C	C	A	C	C	C/A	C	A	C	C	C/A	C	C	A	A	A	C	A	C	C	A	A	C	A	C	C	C	A	C	A	A	C	C	A	C	C	C	A	C	C	A	C
chr1_67465339	chromosome_1	67465339	G	C	G	G	G	G	G	G	G	G	G	G	C	G	G	G	G	G	G	G	G	G	G	G	G	G	G	G	G	G	G	G	C	G	C	C	G	G	C	G	G	G	G	G	G	G	G
chr1_67465365	chromosome_1	67465365	G	T	G	G	G	G	G	G	G	G	G	G	T	G	G	G	G	G	G	G	G	G	G	G	G	G	G	G	G	G	G	G	T	G	T	T	G	G	T	G	G	G	G	G	G	G	G
chr1_67465370	chromosome_1	67465370	A	T	A	A	A	A	A	A	A	A	A	A	T	A	A	A	A	A	A	A	A	A	A	A	A	A	A	A	A	A	A	A	T	A	T	T	A	A	T	A	A	A	A	A	A	A	A
chr1_67555382	chromosome_1	67555382	G	A	G	G	G	G	G	G	G	G	G	G	A	G	G	G	G	G	G	G	A	G	G	G	G	G	G	G	G	G	G	G	A	G	A	A	G	G	A	G	G	G	G	G	G	G	G
chr1_67555503	chromosome_1	67555503	A	A	G	A	A	A	A	G	A	A	A/G	G	A	A	A	A/G	A	G	A	G	A	A	A	G	G	G	G	G	G	A	A	A	A	G	A	A	A	A/G	A	A	A	A	A	G	G	G	G
chr1_67557532	chromosome_1	67557532	C	T	C	C	C	C/T	C	T	C	C	C/T	T	T	C	C	C/T	T	C	C	T	T	C	C	T	T	T	T	T	T	C	C	C	T	T	T	T	C	C/T	T	C	C	C	C	T	T	T	T
chr1_67557546	chromosome_1	67557546	G	T	T	G	G	T	T	T	G	G	G/T	T	T	G	G	T	T	T	G	T	T	T	T	T	T	T	T	T	T	T	G	G	T	T	T	T	T	T	T	T	T	T	T	T	T	T	T
chr1_67721271	chromosome_1	67721271	G	A	A	G	G	G	A	A	G	G	G	A	A	G	G	G	A	G	G	A	G	A	G	A	G	A	A	A	A	G	G	G	A	G	G	A	G	G	A	G	G	G	A	A	G/A	A	A
chr1_67845181	chromosome_1	67845181	T	T	T	T	T	T	T	T	T	T	T	T	T	T	T	T	T	T	T	G	T	T	T	T	T	T	T	T	T	T	T	T	T	T	T	T	T	T	T	T	T	T	T	G	T	G	T
chr1_67846205	chromosome_1	67846205	G	G	A	G	G	G	G	G	A	G	G	G	G	G/T	G	G/A	G	A	G	A	A	G	G	G	A	G	G	G	G	G	A	G	G	G	G	G	G	G	G	G	G	G	G	A	G	A	A
chr1_67905627	chromosome_1	67905627	G	G	G	G	G	G	G	A	G	G	G	G	G	G	G	G	G	G	G	G	G	G	G	A	G	A	A	G	G	G	G	G	G	G	G	G	G	G	G	G	G	G	G	G	G	G	G
chr1_67905813	chromosome_1	67905813	G	C	C	C	C	G/C	C	C	C	C	C	C	C	C	C	C	C	C	C	C	C	C	C	C	C	C	C	C	C	C	G/C	C	C	C	C	C	C	C	C	G/C	C	C	C	C	C	C	C
chr1_67905898	chromosome_1	67905898	T	T	T	T	T	T	T	T	C	T	T/C	T	T	T	T	T/C	T	T	T	T	C	T	T	T	T	T	T	T	T	T	C	T	T	T	T	T	T	T	T	T	T	T	T	T	T	T	T
chr1_68055300	chromosome_1	68055300	C	C	C	C	C	C/T	T	T	C	T	C	C	C	C	C	C/T	T	C	C	C	C	T	C	T	C	C	T	C	C	C	C	C	C	C	C	C	C	C	C	C	C	C	T	C	C	C	C
chr1_68055312	chromosome_1	68055312	A	A	A	A	A	A/G	G	G	A	G	G	A	A	A	A	G	G	A	A	A	G	G	A	G	A	A	G	A	A	G	A	A	A	G	A	A	G	A	A	G	G	G	G	G	A	G	G
chr1_68214564	chromosome_1	68214564	C	C	C	C	C	C	T	C	C	C	C	T	C	C	C	C	C	T	C	C	T	C	C	C	C	C	C	C	C	C	C	C	C	C	C	C	C	C	C	C	C	C	C	C	C	C	T
chr1_68222448	chromosome_1	68222448	T	T	T	T	T	T	T	T	T	T	T	T	T	T	T	T	T	T	T	T	C	T	T	T	T	T	T	T	T	T	T	T	T	T	T	T	T	T	T	T	T	T	T	T	T	T	T
chr1_68321334	chromosome_1	68321334	T	T	C	C	C	C	C	C	T	C	T/C	C	C	C	C	C	T/C	C	C	C	C	C	C	C	C	C	C	C	C	C	C	C	T	C	T	T	C	C	T	C	C	C	C	C	T	C	C
chr1_68391880	chromosome_1	68391880	G	G	G	C	C	G	G	G	G	G	G	G	G	C	C	G	G	G	C	G	G	G	G	G	G	G	G	G	G	G	G	G	G	G	G	G	G	G	G	G	G	G	G	G	G	G	G
chr1_68537427	chromosome_1	68537427	C	C	C	C	C	C	C/A	A	C	C	C	C	C	C	C	C	C	C	C	C	A	A	A	C	C	A	A	C	A	C	C	C	C	C	C	C	C	C	C	C	C	C	A	C	C	C	C
chr1_68537478	chromosome_1	68537478	T	G	T	G	T	G	T	T	G	G	G	G	G	T	T	T/G	G	T	T	T	T/G	T	T	G	T	T	T	G	T	G	G	G	G	G	G	T/G	G	G	G	G	G	G	T	T	G	T	T
chr1_68537479	chromosome_1	68537479	A	G	A	G	A	G	A	A	G	G	G	G	G	A	A	A/G	G	A	A	A	A/G	A	A	G	A	A	A	G	A	G	G	G	G	G	G	A/G	G	G	G	G	G	G	A	A	G	A	A
chr1_68537525	chromosome_1	68537525	C	T	T	T	C	T	T	T	T	T	T	T	T	C	C	T	T	T	C	T	T	T	T	T	T	T	T	T	T	T	T	T	T	T	T	T	T	T	T	T	T	T	T	T	T	T	T
chr1_68538001	chromosome_1	68538001	G	G	G	G	G	G/C	G	G	G	G	G	G	G	G	C	G	G	G	C	G	C	G	G	C	G	G	G	C	G	C	C	C	G	C	G	G	C	C	G	C	C	C	G	G	G	G	G
chr1_68550211	chromosome_1	68550211	A	A	A	A	A	A/G	A	G	A	A	A	A	A	A	G	A	A	A	G	A	A	G	G	A	A	G	G	G	G	A	A	G	A	G	A	A	A	G	A	G	G	G	G	A	A	A	A
chr1_68550252	chromosome_1	68550252	A	G	G	G	A	A/G	G	A	G	G	G	G	A	A	A	G	G	A	A	A/G	G	A	A	A	A	A	A	A	A	A	A	A	G	A	G	A/G	A	A	G	A	A	A	A	A	G	A	A/G
chr1_68551238	chromosome_1	68551238	A	A	A	T	A	T	A	A	T	A	A	T	A	A	A	T	T	A	A	A	T	A	A	A	A	A	A	A	A	A	A	A	A	A	A	A	A	A	A	A	A	A	A	A	T	A	A
chr1_68551240	chromosome_1	68551240	T	T	G	T	T	T	T	T	T	T/G	T/G	T	T	G	G	T	T	T	G	T	T	T	T	T/G	T	T	T	G	T	G	G	G	T	G	T	T	G	G	T	G	G	G	T	T	T	T	T
chr1_68551241	chromosome_1	68551241	T	T	C	T	T	T	T	T	T	T/C	T/C	T	T	C	C	T	T	T	C	T	T	T	T	T/C	T	T	T	C	T	C	C	C	T	C	T	T	C	C	T	C	C	C	T	T	T	T	T
chr1_68551242	chromosome_1	68551242	T	T	A	T	T	T	T	T	T	T/A	T/A	T	T	A	A	T	T	T	A	T	T	T	T	T/A	T	T	T	A	T	A	A	A	T	A	T	T	A	A	T	A	A	A	T	T	T	T	T
chr1_68551253	chromosome_1	68551253	A	A	G	A	A	A	A	A	A	A/G	A/G	A	A	G	G	A	A	A	G	A	A	A	A	A/G	A	A	A	G	A	G	G	G	A	G	A	A	G	G	A	G	G	G	A	A	A	A	A
chr1_68551258	chromosome_1	68551258	T	T	C	T	T	T	T	T	T	T/C	T/C	T	T	C	C	T	T	T	C	T	T	T	T	T/C	T	T	T	C	T	C	C	C	T	C	T	T	C	C	T	C	C	C	T	T	T	T	T
chr1_68551313	chromosome_1	68551313	G	G	G	G	G	G	G	G	G	G	G/C	G	G	G	G	G	G	C	G	C	G	G	G	G	C	G	G	G	G	G	G	G	G	G	G	G	G	G	G	G	G	G	G	C	G	C	C
chr1_68551333	chromosome_1	68551333	C	C	C	G	C	C/G	C/G	C	G	C	C	G	C	C	C	G	G	C	C	C	G	C	C	C	C	C	C	C	C	C	C	C	C	C	C	C	C	C	C	C	C	C	C	C	G	C	C
chr1_68551347	chromosome_1	68551347	A	A	C	A	A	A/C	A	A	A	A/C	C	A	A	C	C	A	A	A	C	A	A	C	A	C	A	A	A	C	A	C	C	C	A	C	C	A	C	C	A	C	C	C	C	A	A	A	A
chr1_68551348	chromosome_1	68551348	T	T	C	T	T	T/C	T	T	T	T/C	C	T	T	C	C	T	T	T	C/G	T	T	C	T	C	T	T	T	C	T	C	C	C	T	C	C	T	C	C	T	C	C	C	C	T	T	T	T
chr1_68551350	chromosome_1	68551350	T	T	G	T	T	T/G	T	T	T	T/G	T/G	T	T	G	G	T	T	T	G	T	T	G	T	G	T	T	T	G	T	G	G	G	T	G	G	T	G	G	T	G	G	G	T	T	T	T	T
chr1_68551352	chromosome_1	68551352	G	G	C	G	G	G/C	G	G	G	G/C	G/C	G	G	C	C	G	G	G	C	G	G	C	G	C	G	G	G	C	G	C	C	C	G	C	C	G	C	C	G	C	C	C	G	G	G	G	G
chr1_68551357	chromosome_1	68551357	A	A	G	A	A	A/G	A	A	A	A/G	G	A	A	G	G	A	A	A	G	A	A	G	A	G	A	A	A	G	A	G	G	G	A	G	G	A	G	G	A	G	G	G	A	A	A	A	A
chr1_68551361	chromosome_1	68551361	A	A	T	A	A	A/T	A	A	A	A/T	A/T	A	A	T	T	A	A	A	T	A	A	T	A	T	A	A	A	T	A	T	T	T	A	T	T	A	T	T	A	T	T	T	A	A	A	A	A
chr1_68551364	chromosome_1	68551364	A	A	G	A	A	A/G	A	A	A	A/G	A/G	A	A	G	G	A	A	A	G	A	A	G	A	G	A	A	A	G	A	G	G	G	A	G	G	A	G	G	A	G	G	G	A	A	A	A	A
chr1_68551367	chromosome_1	68551367	T	T	G	T	T	T/G	T	T	T	T/G	T/G	T	T	G	G	T	T	T	G	T	T	G	T	G	T	T	T	G	T	G	G	G	T	G	G	T	G	G	T	G	G	G	T	T	T	T	T
chr1_68551369	chromosome_1	68551369	C	C	T	C	C	C/T	C	C	C	C/T	C/T	C	C	T	T	C	C	C	G/T	C	C	T	C	T	C	C	C	C/T	C	T	T	T	C	T	T	C	T	T	C	T	T	G/T	C	C	C	C	C
chr1_68582222	chromosome_1	68582222	A	A	A	A	A	A	A	A	A	A	A	A	A	A	A	A	A	A	A	T	A	A	A	A	A	A	A	A	A	A	A	A	A	A	A	A	A	A	A	A	A	A	A	A	A	A	T
chr1_68582285	chromosome_1	68582285	C	C	G	G	C	C	C	G	G	G	G	G	C	C	C	G	G	G	C	G	G	C/G	G	G	G	G	G	G	G	G	G	G	G	G	G	G	C/G	G	G	G	G	C	G	G	G	G	G
chr1_68599024	chromosome_1	68599024	G	G	C	-	G	G/C	G	-	C	C	-	-	G	G	G	C	-	-	G	-	-	G	-	C	-	-	-	G	-	C	C	G	-	C	C	G/-	C	G	-	C	C	G	-	C	-	C	C
chr1_68599032	chromosome_1	68599032	T	T	-	T	T	T/-	T	T	-	T/-	T	T	T	T	T/A	T/-	T	T	T	T	T	T	T	-	T	T	T	T	T	-	-	T	T	-	-	T	-	T	T	-	-	T	T	-	T	-	T
chr1_68599034	chromosome_1	68599034	A	A/T	T	T	A	T	A	T	T	T	T	T	A	A	A	T	T	T	A/T	T	T	A	T	T	T	T	T	A/-	T	T	T	A/-	T	T	T	A/T	T	A	T	T	T	A	T	T	T	T	T
chr1_68599035	chromosome_1	68599035	C	C	C	C	C	C	C	C	C	C	C	C	C	C/-	C/-	C	C	C	C/G	C	C	C/-	C	C	C	C	C	C/-	C	C	C	C/-	C	C	C	C	C	C/-	C	C	C	C	C	C	C	C	C
chr1_68599037	chromosome_1	68599037	G	G/-	G	G	G/-	G	-	G	G	G	G	G	G/-	-	C	G	G	G	G	G	G	G/C	G	G	G	G	G	G/-	G	G	G	-	G	G	G	C	G	G/-	G	G	G	-	G	G	G	G	G
chr1_68599039	chromosome_1	68599039	G	G	G/C	C	G	G/C	-	C	G	G/C	C	C	G	G/-	G/-	G/C	C	C	G	C	C	G/-	C	G	C	C	C	G	C	G	G	G/-	C	C	C	G/C	C	G	C	G	G	-	C	G	C	G	C
chr1_68599040	chromosome_1	68599040	T	T	T	A	T	T/A	T/A	A	T	T/A	A	A	T	T/-	T/-	T/A	A	A	T	A	A	T/-	A	T	A	A	A	T/-	A	T	T	T	A	T	T	T/A	T	T/-	A	T	T	T/-	A	T	A	T	A
chr1_68599041	chromosome_1	68599041	G	G	C	G	G	G/C	G/-	G	C	C	G	G	G	G	G/-	C	G	G	G	G	G	G/-	G	C	G	G	G	G	G	C	C	G	G	C	C	G/C	C	G/-	G	C	C	G/-	G	C	G	C	C
chr1_68599043	chromosome_1	68599043	G	G	G	A	G	G/A	G	A	G	G/A	A	A	G	G/-	G/-	G/A	A	A	G	C	A	G/-	A	G	A	A	A	G	A	G	G	G	A	G	G	G/A	G	G	A	G	G	G	A	G	A	G	C
chr1_68599045	chromosome_1	68599045	G	G	G	C	G	G/C	G	C	G	G/C	C	C	G	G	G/C	G/C	C	C	G	G	C	G	C	G	C	C	C	G	C	G	G	G	C	G	G	G/C	G	G	C	G	G	G	C	G	C	G	G
chr1_68599048	chromosome_1	68599048	T	T	A	T	T	T/A	T	T	A	T/A	T	T	T	T	T	T/A	T	T	T	T	T	T	T	A	T	T	T	T	T	A	A	T	T	A	A	T	A	T	T	A	A	T	T	A	T	A	T
chr1_68599049	chromosome_1	68599049	G	G	C	G	G	G/C	G	G	C	G/C	G	G	G	G	G	G/C	G	G	G	G	G	G	G	C	G	G	G	G	G	C	C	G	G	C	C	G	C	G	G	C	C	G	G	C	G	C	G
chr1_68599050	chromosome_1	68599050	T	T	T	T	T	T	T	T	T	T	T/A	T	T	T	T	T	T	T	T	A	T	T	T	T	T	T	T	T	T	T	T	T	T	T	T	T	T	T	T	T	T	T	T	T	T	T	T/A
chr1_68599051	chromosome_1	68599051	G	G	G	G	G	G	G	G	G	G	G/C	G	G	G	G	G	G	G	G	C	G	G	G	G	G	G	G	G	G	G	G	G	G	G	G	G	G	G	G	G	G	G	G	G	G	G	G/C
chr1_68599052	chromosome_1	68599052	T	T	T	A	T	T/A	T	A	T	T/A	A	A	T	T	T	T/A	A	A	T	T	A	T	A	T	A	A	A	T	A	T	T	T	A	T	T	T/A	T	T	A	T	T	T	A	T	A	T	T
chr1_68599053	chromosome_1	68599053	G	G	G	C	G	G/C	G	C	G	G/C	C	C	G	G	G	G/C	C	C	G	G	C	G	C	G	C	C	C	G	C	G	G	G	C	G	G	G/C	G	G	C	G	G	G	C	G	C	G	G
chr1_68612554	chromosome_1	68612554	T	T	T	T	T/G	T/G	T/G	G	T	T	T	T	T	G	G	T	T	T	T	T	T	G	G	T	T	G	G	G	G	T	T	G	T	T	T	T	T	G	T	T	T	G	T	T	T	T	T
chr1_68662536	chromosome_1	68662536	T	T	T	T	T	T	T	T	T	T	T	T	T	T	T	T	T	T	T	T	T	T	T	T	T	T	T	T	T	T	T	T	T	T	T	T	T	T	T	T	T	T	T	T	T	T	T
chr1_68769728	chromosome_1	68769728	T	C	C	C	C	C	C	C	C	C	C	C	C	T	C	C	C	C	C	C	C	C	C	C	C	C	C	C	C	C	C	C	C	C	C	C	C	C	C	C	C	C	C	C	C	C	C
chr1_68777297	chromosome_1	68777297	A	A	A	A	A	A	A	A	A	A	A	A	A	A	A	A	A	C	A	C	A	A	A	A	A	A	A	A	A	A	A	A	A	A	A	A	A	A	A	A	A	A	A	A	A	A	A
chr1_68843245	chromosome_1	68843245	T	T	C	C	C	T	T	T	T	T	T/C	T	C	C	C	T	T	T	T	C	T	T	T	T	T	T	T	T	T	T	T	T	T	T	T	T	T	T	T	T	T	T	T	T	T	T	T
chr1_68938153	chromosome_1	68938153	C	C	C	A	C	C/A	C	A	A	A	A	C	C	C	C	A	A	A	C	A	C	C	A	A	A	A	A	A	A	A	C	C	C	A	A	C	A	C	C	C	C	C	A	A	C	A	A
chr1_68938157	chromosome_1	68938157	C	C	C	G	C	C/G	C	G	G	G	G	C	C	C	C	G	G	G	C	G	C	C	G	G	G	G	G	G	G	G	C	C	C	G	G	C	G	C	C	C	C	C	G	G	C	G	G
chr1_68938160	chromosome_1	68938160	C	C	C	G	C	C/G	C	G	G	G	G	C	C	C	C	G	G	G	C	G	C	C	G	G	G	G	G	G	G	G	C	C	C	G	G	C	G	C	C	C	C	C	G	G	C	G	G
chr1_68938230	chromosome_1	68938230	T	T	T	C	T	T/C	T	C	C	C	T/C	T	T	T	T	C	C	C	T	T	T	T	C	C	C	C	C	C	C	C	T	T	T	C	C	T	C	T	T	T	T	T	C	T	T	T	T
chr1_68938246	chromosome_1	68938246	G	G	G	T	G	G/T	G	T	T	T	G/T	G	G	G	G	T	T	T	G	G	G	G	T	T	T	T	T	T	T	T	G	G	G	T	T	G	T	G	G	G	G	G	T	G	G	G	G
chr1_68938281	chromosome_1	68938281	T	T	C	C	C	C	T	C	C	C	C	T	C	C	C	C	C	C	T	C	T	T	C	C	C	C	C	C	C	C	T	T	T	C	C	T/C	C	T	T	T	T	T	C	C	T	C	C
chr1_69077544	chromosome_1	69077544	T	T	T	T	T	T	T	T	T	T	T	T	T	T	T	T	T	T	T	T	T	T	T	T	T	T	T	T	T	T	T	T	T	T	T	T	T	T	T	T	T	T	T	T	T	T	T
chr1_69116358	chromosome_1	69116358	C	C	A	C	A	C/A	C	C	C	C	C/A	A	C	A	A	C	C	C	C	A	A	C	C	C	C	C	C	C	C	C	C	C	C/A	C	C	C/A	C	C	C	C	C	C	C	A	C	A	A
chr1_69123592	chromosome_1	69123592	G	G	G	G	G/C	G	G	G	G	G	G	C	G	C	C	G/C	G	G	G	C	C	G	G	G	G	G	G	G	G	G	C	C	G	G	G	G/C	G	G	G	C	C	G	G	C	G	C	C
chr1_69123671	chromosome_1	69123671	T	T	T	T	T	T	T	T	T	T	T	T	T	G	G	T	T	T	T	T	T	T	T	T	T	T	T	T	T	T	T	T	T	T	T	T/G	T	T	T	T	T	T	T	T	T	T	T
chr1_69159987	chromosome_1	69159987	A	A	C	C	C	A/C	A	A	A	C	A/C	A	C	C	C	A/C	C	A	A	C	A	A	A	A	A	A	A	A	A	A	A	A	C	A	A	A/C	A	C	A	A	A	C	A	C	A	C	C
chr1_69172966	chromosome_1	69172966	C	C	C	C	C	C	C	A	A	C	C/A	C	C	C	C	C	C	C	C	C	C	A	A	C	C	A	A	C	A	A	C	C	C	A	A	C	A	C	C	C	C	C	C	C	C	C	C
chr1_69173071	chromosome_1	69173071	G	G	T	G	T	G/T	G	G	G	G	G	G	G	T	T	G	G	G	G	G	G	G	G	G	G	G	G	G	G	G	G	G	G	G	G	G/T	G	G	G	G	G	G	G	G	G	G	G
chr1_69208925	chromosome_1	69208925	T	T	T	T	T	T	T	T	T	C	T	T	T	T	T	T	T	C	T	T	T	T	T	T	C	T	T	T	T	T	T	T	T	T	T	T	T	T	T	T	T	T	T	T	C	T	T
chr1_69222083	chromosome_1	69222083	G	G	G	G	G	G	C	G	G	G	G	C	G	G	G	G/-	G	G	G	G	G	G	G	G	G	G	G	G	G	G	G	G	G	G	G	G	G	G	G	G	G	G	C	G	G	G	G
chr1_69222084	chromosome_1	69222084	T	T	T	T	T	T	A	T	T	T	T	A	T	T	T	T/-	T	T	T	T	T	T	T	T	T	T	T	T	T	T	T	T	T	T	T	T	T	T	T	T	T	T	A	T	T	T	T
chr1_69222086	chromosome_1	69222086	C	C	C	C	C	C	G	C	C	C	C	G	C	C	C	C/-	C	C	C	C	C	C	C	C	C	C	C	C	C	C	C	C	C	C	C	C	C	C	C	C	C	C	G	C	C	C	C
chr1_69341222	chromosome_1	69341222	C	C	C	A	C	A	C/A	C	C	A	C	A	C	C	C	C/A	A	C	C	C	C	C	C	C	A	C	C	C	C	C	C	C	C/A	C	C	C	C	C/A	C	A	A	C	A	C	A	C	C
chr1_69441933	chromosome_1	69441933	C	C	C	C/G	C	C/G	C	C	C	G	C/G	C	C	C	C	C/G	G	C	C	G	C	C	C	C	C	C	C	C	C	C	C	C	C	C	C	C	C	C	C	G	G	C	C	C	C	G	G
chr1_69474911	chromosome_1	69474911	C	C	C	C	C	C	C	C	C	C	C	C	C	C	C	C	C	C	C	-	C	C	C	C	C	C	C	C	C	C	C	C	C	C	C	C	C	C	C	C	C	C	C	-	C/-	C	-
chr1_69474913	chromosome_1	69474913	C	C	C	C	C	C	C	C	C	C	C	C	C	C	C	C	C	C	C	T	C	C	C	C	C	C	C	C	C	C	C	C	C	C	C	C	C	C	C	C	C	C	C	T	C/T	C	T
chr1_69474915	chromosome_1	69474915	G	G	G	G	G	G	G	G	G	G	G	G	G	G	G	G	G	G	G	T	G	G	G	G	G	G	G	G	G	G	G	G	G	G	G	G	G	G	G	G	G	G	G	T	T	G	T
chr1_69475063	chromosome_1	69475063	G	G	G	G	G	G	G	G	G	G	G/A	G	G	G	G	G	G	A	G	A	G	G	G	G	A	G	G	G	G	G	G	G	G	G	G	G	G	G	G	G	G	G	G	A	A	G	A
chr1_69556361	chromosome_1	69556361	A	A	A	C	A	A/C	C	C	C	C	A/C	C	A	A	A	C	C	C	A	A	C	C	C	C	C	C	C	C	C	C	C	C	A/C	C	A	A	C	C	A	C	C	C	C	A	C	A	A
chr1_69556369	chromosome_1	69556369	G	G	G	C	G	G/C	C	C	C	C	G/C	C	G	G	G	C	C	C	G	G	C	C	C	C	C	C	C	C	C	C	C	C	G/C	C	G	G	C	C	G	C	C	C	C	G	C	G	G
chr1_69556376	chromosome_1	69556376	A	A	A	C	A	A/C	C	C	C	C	A/C	C	A	A	A	C	C	C	A	A	C	C	C	C	C	C	C	C	C	C	C	C	A/C	C	A	A	C	C	A	C	C	C	C	A	C	A	A
chr1_69596845	chromosome_1	69596845	G	G	G	G	G	G	G	G	G/C	G	G	G	G	G	G	G	G	G/C	G/C	G	G/C	G/C	G/C	G	G	G	G/C	G	G/C	G	G/C	G	G	G	G	G	G/C	G	G/C	G/C	G/C	G	G/C	G/C	G/C	G/C	G
chr1_69599595	chromosome_1	69599595	C	C	C	C	C	C	C	C	C	C	C	C	C	C	C	C/A	C	C	C	C	C	C	C	C	C	C	C	C	C	A	C	C	C	C	C	C	A	A	C	C	C	C	C	C	C	C	C
chr1_69624911	chromosome_1	69624911	C	C	C	C	C	C	T	C	C	C	C	C	C	C	C	C	C	C	C	C	C/T	T	C	C	C	C	C	C	C	T	T	C	C	T	C	C	T	T	C	T	T	T	T	C	C	C	C
chr1_69882734	chromosome_1	69882734	A	A	A	A	A	A	A	A	A	A	A	A	A	A	A	A	A	A/C	A	A	A/C	A	A	A	A	A	A	A	A	A	A	A	A/C	A	A	A	A/C	A	A	A	A	A	A	A/C	A/C	A	A
chr1_69882736	chromosome_1	69882736	T	T	T	T	T	T	T	C	T	T	T	T	T	T	T	T	T	T	T	T	T	T	C	T	T	C	C	C	C	T	T	C	T	T	T	T	T	T	T	T	T	T	T	T	T	T	T
chr1_69925118	chromosome_1	69925118	G	G	G	G	G	G	G	G	G	G	G/A	G	G	G	G	G	G	G	G	A	G	G	G	G	G	G	G	G	G	G	G	G	G	G	G	G	G	G	G	G	G	G	G	A	G	A	A
chr1_69934938	chromosome_1	69934938	A	A	A	A	A	A	A	A	A	A	A/G	A	A	A	A	A	A	A	A	G	A	A	A	A	A	A	A	A	A	A	A	A	A	A	A	A	A	A	A	A	A	A	A	G	A	G	G
chr1_70035672	chromosome_1	70035672	G	G	G	G	G	G	A	G	G	G	G/A	G	G	G	G	G	G	G	G	A	A	A	G	G	G	G	G	G	G	A	A	G	G	A	G	G	G/A	A	G	A	A	G	A	A	G	A	A
chr1_70035693	chromosome_1	70035693	T	T	T	T	T	T	A	T	T	T	T/A	T	T	T	T	T	T	T	T	A	A	A	T	T	T	T	T	T	T	A	A	T	T	A	T	T	A	A	T	A	A	T	A	A	T	A	A
chr1_70147154	chromosome_1	70147154	G	G	G	T	G	T	T	T	T	T	T	T	G	G	G	T	T	T	G	T	T	T	T	T	T	T	T	T	T	T	T	T	G/T	T	G	G	T	T	G	T	T	T	T	T	T	T	T
chr1_70147155	chromosome_1	70147155	G	G	G	T	G	T	T	T	T	T	T	T	G	G	G	T	T	T	G	T	T	T	T	T	T	T	T	T	T	T	T	T	G/T	T	G	G	T	T	G	T	T	T	T	T	T	T	T
chr1_70147161	chromosome_1	70147161	T	T	T	G	T	G	G	G	G	G	G	G	T	T	T	G	G	G	T	G	G	G	G	G	G	G	G	G	G	G	G	G	G	G	T	T	G	G	T	G	G	G	G	G	G	G	G
chr1_70147164	chromosome_1	70147164	C	C	C	A	C	A	A	A	A	A	A	A	C	C	C	A	A	A	C	A	A	A	A	A	A	A	A	A	A	A	A	A	C/A	A	C	C	A	A	C	A	A	A	A	A	A	A	A
chr1_70147166	chromosome_1	70147166	C	C	C	G	C	G	G	G	G	G	G	G	C	C	C	G	G	G	C	G	G	G	G	G	G	G	G	G	G	G	G	G	C/G	G	C	C	G	G	C	G	G	G	G	G	G	G	G
chr1_70147168	chromosome_1	70147168	C	C	C	G	C	G	G	G	G	G	G	G	C	C	C	G	G	G	C	G	G	G	G	G	G	G	G	G	G	G	G	G	C/G	G	C	C	G	G	C	G	G	G	G	G	G	G	G
chr1_70147250	chromosome_1	70147250	C	C	C	C/T	C	T	T	T	T	T	T	T	C	C	C	T	T	T	C	T	T	T	T	T	T	T	T	T	T	T	T	T	T	T	C	C	T	T	C	T	T	T	T	T	T	T	T
chr1_70147258	chromosome_1	70147258	C	C	C	C/A	C	A	A	A	A	A	A	A	C	C	C	A	A	A	C	A	A	A	A	A	A	A	A	A	A	A	A	A	A	A	C	C	A	A	C	A	A	A	A	A	A	A	A
chr1_70172395	chromosome_1	70172395	T	T	T	T	T	T	T	C	T	T	T/C	C	T	T	T	T/C	T	C	T	C	C	C	T	T	C	C	C	C	C	C	C	C	T	C	T	T	C	C	T	C	C	T	T	C	C	C	C
chr1_70172411	chromosome_1	70172411	G	G	G	G	G	G	G	A	G	G	G/A	G	G	G	G	G	G	A	G	A	G	G/A	G	G	A	A	A	A	A	A	A	A	G	A	G	G	A	A	G	G	G	G	G	A	G	A	A
chr1_70213327	chromosome_1	70213327	T	T	T	T	T/G	T/G	T/G	T/G	T	T	T	T	T/G	T	T	T/G	T/G	T/G	T	T	T	T	T/G	T	T	T	T	T/G	T	T/G	T	T/G	T/G	T/G	T	T/G	T/G	T	T	T	T	T	T/G	T/G	T/G	T	T/G
chr1_70287653	chromosome_1	70287653	C	C	C	C	C	C	C	T	C	C	C/T	C	C	C	C	C	C	C	C	T	C	C	C	C	T	T	T	T	T	C	C	C	T	C	T	T	C	C	C	C	C	C	C	T	C	T	T
chr1_70287659	chromosome_1	70287659	C	C	C	C	C	C	C	A	C	C	C/A	C	C	C	C	C	C	C	C	A	C	C	C	C	A	A	A	A	A	C	C	C	A	C	A	A	C	C	C	C	C	C	C	A	C	A	A
chr1_70287662	chromosome_1	70287662	G	G	G	G	G	G	G	A	G	G	G/A	G	G	G	G	G	G	G	G	A	G	G	G	G	A	A	A	A	A	G	G	G	A	G	A	A	G	G	G	G	G	G	G	A	G	A	A
chr1_70287663	chromosome_1	70287663	C	C	C	C	C	C	C	A	C	C	C/A	C	C	C	C	C	C	C	C	A	C	C	C	C	A	A	A	A	A	C	C	C	A	C	A	A	C	C	C	C	C	C	C	A	C	A	A
chr1_70287679	chromosome_1	70287679	T	T	T	T	T	T	T	C	T	T	T/C	T	T	T	T	T	T	T	T	C	T	T	T	T	C	C	C	C	C	T	T	T	C	T	C	C	T	T	T	T	T	T	T	C	T	C	C
chr1_70287682	chromosome_1	70287682	A	A	A	A	A	A	A	C	A	A	A/C	A	A	A	A	A	A	A	A	C	A	A	A	A	C	C	C	C	C	A	A	A	C	A	C	C	A	A	A	A	A	A	A	C	A	C	C
chr1_70287734	chromosome_1	70287734	T	T	T	T	T	T	T	T	T	T	T	C	T	T	T	T	T	C	T	T	T	T	T	T	T	T	T	T	T	T	T	T	T	T	T	T	T	T	T	T	T	T	T	T	C	T	T
chr1_70287738	chromosome_1	70287738	T	T	T	T	T	T	T	T	T	T	T	C	T	T	T	T	T	C	T	T	T	T	T	T	T	T	T	T	T	T	T	T	T	T	T	T	T	T	T	T	T	T	T	T	C	T	T
chr1_70287741	chromosome_1	70287741	T	T	T	T	T	T	T	T	T	T	T	A	T	T	T	T	T	A	T	T	T	T	T	T	T	T	T	T	T	T	T	T	T	T	T	T	T	T	T	T	T	T	T	T	A	T	T
chr1_70287788	chromosome_1	70287788	T	T	T	T	T	T	T	C	T	T	T	T	T	T	T	T	T	T	T	C	T	T	T	T	C	C	C	C	C	T	T	T	C	T	C	C	T	T	T	T	T	T	T	C	T	C	C
chr1_70360278	chromosome_1	70360278	G	G	G	T	G	G/T	G	T	T	T	T	G	G	G	G	G/T	T	G	G	T	G	G	G	T	G	T	T	T	T	G	G	G	G	G	G	G	G	G	T	G	G	G	G	T	G	T	T
chr1_70374342	chromosome_1	70374342	G	G	G	A	G	A	G	A	A	A	A	G	G	G	G	G/A	A	G	G	A	A	G	G	A	G	A	A	A	A	G	G	G	G	G	G	G	G	G	A	G	G	G	G	A	G	A	A
chr1_70401588	chromosome_1	70401588	G	G	G	G/C	G	C	G	G	C	C	G/C	G	G	G	G	G/C	C	G	G	G	C	G	G	G	G	G	G	C	G	G	G	G	G	G	G	G	G	G	C	G	G	C	G	G	G	G	G
chr1_70401590	chromosome_1	70401590	T	T	T	T/A	T	A	T	T	A	A	T/A	T	T	T	T	T/A	A	T	T	T	A	T	T	T	T	T	T	A	T	T	T	T	T	T	T	T	T	T	A	T	T	A	T	T	T	T	T
chr1_70401620	chromosome_1	70401620	T	T	T	T/C	T	C	T	T	C	T/C	T/C	T	T	T	T	T/C	C	T	T	T	C	T	T	T	T	T	T	C	T	T	T	T	T	T	T	T	T	T	C	T	T	C	T	T	T	T	T
chr1_70686526	chromosome_1	70686526	G	A	G	A	G	A	A	G	A	A	G/A	A	G	G	G	A	A	A	A	G	A	A	G	G	G	G	G	A	G	A	G	G	A	A	A	A	A	A	A	A	A	A	A	G	G	G	G
chr1_70686607	chromosome_1	70686607	A	G	A	G	A	G	G	A	G	G	A/G	G	A	A	A	G	G	G	G	A	G	G	A	A	A	A	A	G	A	G	A	A	G	G	G	G	G	G	G	G	G	G	G	A	A	A	A
chr1_70686609	chromosome_1	70686609	C	G	C	G	C	G	G	C	G	G	C/G	G	C	C	C	G	G	G	G	C	G	G	C	C	C	C	C	G	C	G	C	C	G	G	G	G	G	G	G	G	G	G	G	C	C	C	C
chr1_70686610	chromosome_1	70686610	T	G	T	G	T	G	G	T	G	G	T/G	G	T	T	T	G	G	G	G	T	G	G	T	T	T	T	T	G	T	G	T	T	G	G	G	G	G	G	G	G	G	G	G	T	T	T	T
chr1_70686618	chromosome_1	70686618	G	A	G	A	G	A	A	G	A	A	G/A	A	G	G	G	A	A	A	A	G	A	A	G	G	G	G	G	A	G	A	G	G	A	A	A	A	A	A	A	A	A	A	A	G	G	G	G
chr1_70686621	chromosome_1	70686621	G	C	G	C	G	C	C	G	C	C	G/C	C	G	G	G	C	C	C	C	G	C	C	G	G	G	G	G	C	G	C	G	G	C	C	C	C	C	C	C	C	C	C	C	G	G	G	G
chr1_70686626	chromosome_1	70686626	T	G	T	G	T	G	G	T	G	G	T/G	G	T	T	T	G	G	G	G	T	G	G	T	T	T	T	T	G	T	G	T	T	G	G	G	G	G	G	G	G	G	G	G	T	T	T	T
chr1_70686629	chromosome_1	70686629	A	T	A	T	A	T	T	A	T	T	A/T	T	A	A	A	T	T	T	T	A	T	T	A	A	A	A	A	T	A	T	A	A	T	T	T	T	T	T	T	T	T	T	T	A	A	A	A
chr1_70686631	chromosome_1	70686631	G	A	G	A	G	A	A	G	A	A	G/A	A	G	G	G	A	A	A	A	G	A	A	G	G	G	G	G	A	G	A	G	G	A	A	A	A	A	A	A	A	A	A	A	G	G	G	G
chr1_70686633	chromosome_1	70686633	A	G	A	G	A	G	G	A	G	G	A/G	G	A	A	A	G	G	G	G	A	G	G	A	A	A	A	A	G	A	G	A	A	G	G	G	G	G	G	G	G	G	G	G	A	A	A	A
chr1_70699881	chromosome_1	70699881	C	T	C	C	C	C	C	C	C	C	C	C	C	C	C	C	C	C	T	C	C	C	C	C	C	C	C	C	C	C	C	C	T	C	T	T	C	C	T	C	C	C	C	C	C	C	C
chr1_70739492	chromosome_1	70739492	C	C	C	G	C	G	G	G	G	G	G	G	C	C	C	G	G	G	G	G	G	G	G	G	C	G	G	G	G	G	G	G	G	G	G	G	G	G	G	G	G	G	G	G	G	G	G
chr1_70739494	chromosome_1	70739494	C	C	C	A	C	A	A	A	A	A	A	A	C	C	C	A	A	A	A	A	A	A	A	A	C	A	A	A	A	A	A	A	A	A	A	A	A	A	A	A	A	A	A	A	A	A	A
chr1_70739499	chromosome_1	70739499	G	G	G	C	G	C	C	C	C	C	C	C	G	G	G	C	C	C	C	C	C	C	C	C	G	C	C	C	C	C	C	C	C	C	C	C	C	C	C	C	C	C	C	C	C	C	C
chr1_70739505	chromosome_1	70739505	T	T	T	G	T	G	G	G	G	G	G	G	T	T	T	G	G	G	G	G	G	G	G	G	T	G	G	G	G	G	G	G	G	G	G	G	G	G	G	G	G	G	G	G	G	G	G
chr1_70739508	chromosome_1	70739508	T	T	T	A	T	A	A	A	A	A	A	A	T	T	T	A	A	A	A	A	A	A	A	A	T	A	A	A	A	A	A	A	A	A	A	A	A	A	A	A	A	A	A	A	A	A	A
chr1_70739509	chromosome_1	70739509	T	T	T	G	T	G	G	G	G	G	G	G	T	T	T	G	G	G	G	G	G	G	G	G	T	G	G	G	G	G	G	G	G	G	G	G	G	G	G	G	G	G	G	G	G	G	G
chr1_70739511	chromosome_1	70739511	C	C	C	A	C	A	A	A	A	A	A	A	C	C	C	A	A	A	A	A	A	A	A	A	C	A	A	A	A	A	A	A	A	A	A	A	A	A	A	A	A	A	A	A	A	A	A
chr1_70752257	chromosome_1	70752257	T	T	T	T	T	T	C	T	T	T	T	C	T	T	T	T	T	C	T	T	T	C	T	T	C	T	T	C	T	C	C	T	T	T	T	T	C	C	T	C	C	C	C	T	T	T	T
chr1_70752307	chromosome_1	70752307	T	T	T	T	T	T	A	T	T	T	T	A	T	T	T	T	T	A	T	T	T/A	A	T	T	A	T	T	A	T	A	A	T	T	T	T	T	A	A	T	A	A	A	A	T	T	T	T
chr1_70752339	chromosome_1	70752339	A	A	G	G	A/G	G	G	G	G	G	G	G	A	G	G	G	G	G	G	G	G	G	G	G	G	G	G	G	G	G	G	G	G	A	G	G	G	G	G	G	G	G	G	G	G	G	G
chr1_70752348	chromosome_1	70752348	T	T	G	G	T/G	G	G	G	G	G	G	G	T	G	G	G	G	G	G	G	G	G	G	G	G	G	G	G	G	G	G	G	G	T	G	G	G	G	G	G	G	G	G	G	G	G	G
chr1_70752349	chromosome_1	70752349	T	T	G	G	T/G	G	G	G	G	G	G	G	T	G	G	G	G	G	G	G	G	G	G	G	G	G	G	G	G	G	G	G	G	T	G	G	G	G	G	G	G	G	G	G	G	G	G
chr1_70752357	chromosome_1	70752357	T	T	A	A	T/A	A	A	A	A	A	A	A	T	A	A	A	A	A	A	A	A	A	A	A	A	A	A	A	A	A	A	A	A	T	A	A	A	A	A	A	A	A	A	A	A	A	A
chr1_70752363	chromosome_1	70752363	C	C	A	A	C/A	A	A	A	A	A	A	A	C	A	A	A	A	A	A	A	A	A	A	A	A	A	A	A	A	A	A	A	A	C	A	A	A	A	A	A	A	A	A	A	A	A	A
chr1_70752365	chromosome_1	70752365	G	G	T	T	G/T	T	T	T	T	T	T	T	G	T	T	T	T	T	T	T	T	T	T	T	T	T	T	T	T	T	T	T	T	G	T	T	T	T	T	T	T	T	T	T	T	T	T
chr1_70752367	chromosome_1	70752367	C	C	T	T	C/T	T	T	T	T	T	T	T	C	T	T	T	T	T	T	T	T	T	T	T	T	T	T	T	T	T	T	T	T	C	T	T	T	T	T	T	T	T	T	T	T	T	T
chr1_70779983	chromosome_1	70779983	C	C	C	C	C	C	A	A	C	C	C/A	A	C	C	C	C/A	C	A	C	A	C	A	A	A	A	A	A	A	A	A	A	A	C	C	C	C	A	A	C	A	A	A	A	A	A	A	A
chr1_70780084	chromosome_1	70780084	C	A	A	A	C/A	C/A	A	A	A	A	A	A	A	C	C	A	A	A	C	A	C	A	A	A	A	A	A	A	A	A	A	A	A	A	A	A	A	A	A	A	A	A	A	A	A	A	A
chr1_70780085	chromosome_1	70780085	T	G	G	G	T/G	T/G	G	G	G	G	G	G	G	T	T	G	G	G	T	G	T	G	G	G	G	G	G	G	G	G	G	G	G	G	G	G	G	G	G	G	G	G	G	G	G	G	G
chr1_70833105	chromosome_1	70833105	C	C	C	C	C	C	G	G	C	C	C	G	C	C	C	C	C	C	C	C	C	G	G	G	C	G	G	G	G	G	G	G	C	G	C	C	G	G	C	G	G	G	G	C	C	C	C
chr1_70833124	chromosome_1	70833124	C	C	C	C	C	C	G	G	C	C	C	G	C	C	C	C	C	C	C	C	C	G	G	G	C	G	G	G	G	G	G	G	C	G	C	C	G	G	C	G	G	G	G	C	C	C	C
chr1_70833169	chromosome_1	70833169	T	T	T	T	T	T	G	G	T	T	T	G	T	T	T	T	T	T	T	T	T	G	G	G	T	G	G	G	G	G	G	G	T	G	T	T	G	G	T	G	G	G	G	T	T	T	T
chr1_70833181	chromosome_1	70833181	G	G	G	G	G	G	A	A	G	G	G	A	G	G	G	G	G	G	G	G	G	A	A	A	G	A	A	A	A	A	A	A	G	A	G	G	A	A	G	A	A	A	A	G	G	G	G
chr1_70923479	chromosome_1	70923479	T	T	T	T	T	T	T	A	T	T	T	T	T	T	T	T	T	T	T	T	A	T	A	A	T	A	A	A	A	A	A	A	T	T	T	T	A	A	T	A	A	A	T	T	T	T	T
chr1_70956752	chromosome_1	70956752	G	A	A	A	A	G/A	A	A	A	A	A	A	A	G	G	A	A	A	G	A	A	A	A	A	A	A	A	A	A	A	A	A	A	A	A	A	A	A	A	A	A	A	A	A	A	A	A
chr1_70956778	chromosome_1	70956778	A	G	A	A	G	A	G	A	A	A	A	G	G	A	A	A/G	A	G	A	A	G	G	A	G	G	G	A	G	A	G	G	G	G	G	G	G	G	G	G	G	G	G	G	A	G	A	A
chr1_70998493	chromosome_1	70998493	A	A	A	A	A	A/C	A	A/C	A	A	A/C	A/C	A/C	A	A	A/C	A	A	A	A	A	A	A	A	A	A	A	A/C	A	A/C	A	A/C	A	A	A/C	A	A	A/C	A/C	A/C	A	A	A	A/C	A/C	A	A
chr1_71023019	chromosome_1	71023019	T	C	T	T	T	T	T	T	T	T	T	C	C	T	T	T	T	C	T	T	C	T	T	T	T	T	T	T	T	T	T	T	C	T	C	C	T	T	C	T	T	T	T	T	C	T	T
chr1_71023020	chromosome_1	71023020	T	C	T	T	T	T	T	T	T	T	T	C	C	T	T	T	T	C	T	T	C	T	T	T	T	T	T	T	T	T	T	T	C	T	C	C	T	T	C	T	T	T	T	T	C	T	T
chr1_71023027	chromosome_1	71023027	T	G	T	T	T	T	T	T	T	T	T	G	G	T	T	T	T	G	T	T	G	T	T	T	T	T	T	T	T	T	T	T	G	T	G	G	T	T	G	T	T	T	T	T	G	T	T
chr1_71023028	chromosome_1	71023028	C	G	C	C	C	C	C	C	C	C	C	G	G	C	C	C	C	G	C	C	G	C	C	C	C	C	C	C	C	C	C	C	G	C	G	G	C	C	G	C	C	C	C	C	G	C	C
chr1_71040045	chromosome_1	71040045	C	C	C	C	C	C	A	C	C	C	C	C	C	C	C	C	C	C	C	C	A	A	C	C	A	C	C	C	C	C	C	C	C	C	C	C	C	C	C	C	C	C	A	A	C	A	A
chr1_71040271	chromosome_1	71040271	T	C	C	C	T	C	C	C	C	C	C	C	C	T	T	C	C	C	T	T	C	C	C	C	C	C	C	C	C	C	C	C	C	C	C	C	C	C	C	C	C	C	C	C	C	C	C
chr1_71099331	chromosome_1	71099331	G	G	G	G	G	G	G	G	G	G	G	G	G	C	G	G	G	G	C	G	G	G	G	G	G	G	G	G	G	G	G	G	G	G	G	G	G	G	G	G	G	G	G	G	G	G	G
chr1_71099360	chromosome_1	71099360	C	G	C	C	C	C	C/G	G	C	C	C	C	G	C	C	C	C	C	C	C	C	G	C	G	G	C	C	C	C	C	C	C	G	C	G	G	C	C	G	C	C	C	G	C	C	C	C
chr1_71238919	chromosome_1	71238919	G	G	C	G/C	G	C	G/A	G	G	G/C	G/C	C	G	G	G	G/C	C	C	G	C	G	G	G	C	C	C	G	C	C	C	C	C	G	C	G	G	C	C	G	C	C	C	C	C	G	C	C
chr1_71238961	chromosome_1	71238961	A	A	G	A/G	A	G	G	G	G	G	G	G	A	A	A	A/G	G	G	A	G	A	G	G	G	G	G	G	G	G	G	G	G	A	G	A	A	G	G	A	G	G	G	G	G	A	G	G
chr1_71239027	chromosome_1	71239027	C	C	C	C	C	C	A	A	A	A	C/A	C	C	C	C	C	C	C	C	C	C	A	A	C	C	C	A	C	C	C	C	C	C	C	C	C	C	C	C	C	C	C	C	C	C	C	C
chr1_71245884	chromosome_1	71245884	T	T	T	T	T	T	T	T	C	T/C	T/C	T	T	T	T	T	T	T	T	T	C	T	T	C	T	T	T	T	T	T	T	T	T	T	T	T	T	T	T	T	T	T	T	T	T	T	T
chr1_71344138	chromosome_1	71344138	T	T	T	T	T	T	T	A	T	T	T	T	T	T	A	T	T	T	T	T	T	T	A	T	T	T	A	T	T	T	T	T	A	T	A	A	T	T	A	T	T	T	T	T	T	T	T
chr1_71344156	chromosome_1	71344156	T	T	T	T	T	T/G	G	T	G	G	G	G	T	T	T	T	T	G	T	G	G	G	T	T	G	T	T	G	T	G	G	G	T	G	T	T	G	G	T	G	G	G	G	G	G	G	T
chr1_71348262	chromosome_1	71348262	C	C	G	G	C	G	G	C	G	G	G	G	C	C	C	C/G	G	G	C	G	G	G	C	G	G	G	C	G	G	G	G	G	C	G	C	C	G	G	C	G	G	G	G	G	G	G	G
chr1_71348268	chromosome_1	71348268	T	C	C	C	C	C	C	-	C	C	C	C	C	T	-	C	C	C	C	C	C	C	-	C	C	C	-	C	C	C	C	C	-	C	-	-	C	C	-	C	C	C	C	C	C	C	C
chr1_71374909	chromosome_1	71374909	T	T	T	T	T	T	T	T	T	C	T	T	T	T	T	T	T	T	T	T	T	T	T	T	T	T	T	T	T	T	T	T	T	T	T	T	T	T	T	T	T	T	T	T	T	T	T
chr1_71437784	chromosome_1	71437784	A	A	A	A	A	A	A	A	A	A	A	A	A	A	A	A	A	A	A	A	A	A	A	A	A	A	C	C	C	C	C	C	A	C	A	A	C	C	A	C	C	C	A	A	A	A	A
chr1_71437904	chromosome_1	71437904	A	A	A	A	A	A	A	A	A	A	A	A	A	A	A	A	A	A	A	A	A	A	A	A	A	A	T	T	T	T	T	T	A	T	A	A	T	T	A	T	T	T	A	A	A	A	A
chr1_71437907	chromosome_1	71437907	T	T	T	T	T	T	T	T	T	T	T	T	T	T	T	T	T	T	T	T	T	T	T	T	T	T	C	C	C	C	C	C	T	C	T	T	C	C	T	C	C	C	T	T	T	T	T
chr1_71510961	chromosome_1	71510961	C	C	A	A	C	C/A	C/A	A	A	A	C/A	C	C	C	C	A	A	C	C	C	C	C	A	A	C	A	A	A	A	C	C	C	C	C	C	C	C	C	A	C	C	C	C	C	C	C	C
chr1_71511418	chromosome_1	71511418	C	C	C	C	C	C	C	A	C	C	C	C	A	C	C	C	C	C	A	C	C	C	A	C	C	C	C	C	C	C	C	C	C	C	C	C	C	C	A	C	C	C	C	C	C	C	C
chr1_71511419	chromosome_1	71511419	G	G	G	G	G	G	G	A	G	G	G	G	A	G	G	G	G	G	A	G	G	G	A	G	G	G	G	G	G	G	G	G	G	G	G	G	G	G	A	G	G	G	G	G	G	G	G
chr1_71511420	chromosome_1	71511420	G	G	G	G	G	G	G	A	G	G	G	G	A	G	G	G	G	G	A	G	G	G	A	G	G	G	G	G	G	G	G	G	G	G	G	G	G	G	A	G	G	G	G	G	G	G	G
chr1_71511421	chromosome_1	71511421	T	T	T	T	T	T	T	A	T	T	T	T	A	T	T	T	T	T	A	T	T	T	A	T	T	T	T	T	T	T	T	T	T	T	T	T	T	T	A	T	T	T	T	T	T	T	T
chr1_71511429	chromosome_1	71511429	G	G	G	G	G	G	G	-	G	G	G	G	-	G	G	G	G	G	-	G	G	G	-	G	G	G	G	G	G	G	G	G	G	G	G	G	G	G	-	G	G	G	G	G	G	G	G
chr1_71511433	chromosome_1	71511433	T	T	T	T	T	T	T	G	T	T	T	T	G	T	T	T	T	T	G	T	T	T	G	T	T	T	T	T	T	T	T	T	T	T	T	T	T	T	G	T	T	T	T	T	T	T	T
chr1_71511435	chromosome_1	71511435	C	C	C	C	C	C	C	G	C	C	C	C	G	C	C	C	C	C	G	C	C	C	G	C	C	C	C	C	C	C	C	C	C	C	C	C	C	C	G	C	C	C	C	C	C	C	C
chr1_71511438	chromosome_1	71511438	A	A	A	A	A	A	A	C	A	A	A	A	C	A	A	A	A	A	C	A	A	A	C	A	A	A	A	A	A	A	A	A	A	A	A	A	A	A	C	A	A	A	A	A	A	A	A
chr1_71511444	chromosome_1	71511444	A	A	A	A	A	A	A	C	A	A	A	A	C	A	A	A	A	A	C	A	A	A	C	A	A	A	A	A	A	A	A	A	A	A	A	A	A	A	C	A	A	A	A	A	A	A	A
chr1_71537036	chromosome_1	71537036	A	A	G	G	A/G	G	G	A	G	A/G	G	A	G	G	A	G	G	A	G	A	A	G	A	G	A	G	G	G	G	G	G	G	A	G	A	A	G	G	A	G	G	G	A	A	A	A	A
chr1_71537089	chromosome_1	71537089	G	G	G	G/C	G/C	G	G	C	G	G	G/C	G	C	C	G	G	G	G	C	C	C	G	C	G	C	G	G	G	G	G	G	G	G	G	G	G	G	G	C	G	G	G	C	C	C	C	C
chr1_71548963	chromosome_1	71548963	G	C	G	G	G	G	G	G	G	G	G	G	C	C	G	G	G	G	C	C	G	G	G	G	C	G	G	G	G	G	G	G	C	G	C	C	G	G	G	G	G	G	G	C	C	C	C
chr1_71556178	chromosome_1	71556178	C	C	C	C	C	C	C	C	A	A	C/A	C	C	C	C	C	C	C	C	C	A	C	C	C	A	C	C	C	C	C	C	C	C	C	C	C	C	C	C	C	C	C	A	C	C	C	C
chr1_71556181	chromosome_1	71556181	T	T	T	T	T	T	T	T	C	C	T/C	T	T	T	T	T	T	T	T	T	C	T	T	T	C	T	T	T	T	T	T	T	T	T	T	T	T	T	T	T	T	T	C	T	T	T	T
chr1_71556190	chromosome_1	71556190	C	C	C	C	C	C	C	C	G	G	C/G	C	C	C	C	C	C	C	C	C	G	C	C	C	G	C	C	C	C	C	C	C	C	C	C	C	C	C	C	C	C	C	G	C	C	C	C
chr1_71556202	chromosome_1	71556202	G	G	G	G	G	G	G	G	C	C	G/C	G	G	G	G	G	G	G	G	G	C	G	G	G	C	G	G	G	G	G	G	G	G	G	G	G	G	G	G	G	G	G	C	G	G	G	G
chr1_71556218	chromosome_1	71556218	C	C	C	C	C	C	C	C	T	T	C/T	C	C	C	C	C	C	C	C	C	T	C	C	C	T	C	C	C	C	C	C	C	C	C	C	C	C	C	C	C	C	C	T	C	C	C	C
chr1_71563841	chromosome_1	71563841	C	T	C	C	C/T	C	C	T	C	C	C	C	T	T	C	C	C	C	T	C	C	C	T	C	C	C	C	C	C	C	C	C	T	C	T	T	C	C	T	C	C	C	C	C	C	C	C
chr1_71563855	chromosome_1	71563855	T	G	T	T	T/G	T	T	G	T	T	T	T	G	G	T	T	T	T	G	T	T	T	G	T	T	T	T	T	T	T	T	T	G	T	G	G	T	T	G	T	T	T	T	T	T	T	T
chr1_71563870	chromosome_1	71563870	G	A	G	G	G/A	G	G	A	G	G	G	G	A	A	G	G	G	G	A	G	G	G	A	G	G	G	G	G	G	G	G	G	A	G	A	A	G	G	A	G	G	G	G	G	G	G	G
chr1_71563882	chromosome_1	71563882	A	G	A	A	A/G	A	A	G	A	A	A	A	G	G	A	A	A	A	G	A	A	A	G	A	A	A	A	A	A	A	A	A	G	A	G	G	A	A	G	A	A	A	A	A	A	A	A
chr1_71565767	chromosome_1	71565767	G	G	G	G	G	G	G	G	G	G	G	G	G/A	G/A	G	G	G	G	G/A	G	G	G	G	G	G	G	G	G	G	G	G	G	G	G	G	G	G	G	G	G	G	G	G	G	G	G	G
chr1_71565769	chromosome_1	71565769	T	T	T	T	T	T	T	T	T	T	T	T	T/A	T/A	T	T	T	T	T/A	T	T	T	T	T	G	T	T	T	T	T	T	T	T	T	T	T	T	T	T	T	T	T	T	T	T	T	T
chr1_71565772	chromosome_1	71565772	A	A	A	A	A	A	A	A	A	A	A	A	A/T	A/T	A	A	A	A	A/T	A	A	A	A	A	A	A	A	A	A	A	A	A	A	A	A	A	A	A	A	A	A	A	A	A	A	A	A
chr1_71565788	chromosome_1	71565788	A	A	A	A	A	A	A	A	A	A	A	A	C	C	A	A	A	A	C	A	A	A	A	A	A	A	A	A	A	A	A	A	A	A	A	A	A	A	A	A	A	A	A	A	A	A	A
chr1_71565817	chromosome_1	71565817	C	C	C	C	C	C	C	C	C	C	C	C	A	A	C	C	C	C	A	C	C	C	C	C	C	C	C	C	C	C	C	C	C	C	C	C	C	C	C	C	C	C	C	C	C	C	C
chr1_71565820	chromosome_1	71565820	A	A	A	A	A	A	A	A	A	A	A	A	G	G	A	A	A	A	G	A	A	A	A	A	A	A	A	A	A	A	A	A	A	A	A	A	A	A	A	A	A	A	A	A	A	A	A
chr1_71565838	chromosome_1	71565838	T	T	T	T	T	T	T	T	T	T	T	T	C	C	T	T	T	T	C	T	T	T	T	T	T	T	T	T	T	T	T	T	T	T	T	T	T	T	T	T	T	T	T	T	T	T	T
chr1_71565842	chromosome_1	71565842	T	T	T	T	T	T	T	T	T	T	T	T	C	C	T	T	T	T	C	T	T	T	T	T	T	T	T	T	T	T	T	T	T	T	T	T	T	T	T	T	T	T	T	T	T	T	T
chr1_71615396	chromosome_1	71615396	T	C	C	C	T/C	T/C	C	C	C	C	C	C	C	C	T	C	C	C	C	C	C	C	C	C	C	C	C	C	C	C	C	C	C	C	C	C	C	C	C	C	C	C	C	C	C	C	C
chr1_71615465	chromosome_1	71615465	T	C	C	C	T/C	T/C	C	C	C	C	C	C	C	C	T	C	C	C	C	C	C	C	C	C	C	C	C	C	C	C	C	C	C	C	C	C	C	C	C	C	C	C	C	C	C	C	C
chr1_71618252	chromosome_1	71618252	G	G	G	G	G/A	G	G	G	G	G	G	G	A	A	G	G	G	G	A	G	G	G	G	G	G	G	G	G	G	G	G	G	G	G	G	G	G	G	G	G	G	G	G	G	G	G	G
chr1_71618335	chromosome_1	71618335	T	C	T	T	T	T	T	T	C	T	T/C	T	T	T	T	T/C	T	T	T	T	T	T	T	C	T	T	T	T	C	T	C	T	C	T	C	C	T	T	T	T	T	T	T	T	T	T	T
[truncated: 11,393 more rows]
[truncated: 197 more columns]
